# Supplementary material for: m7G regulator-mediated methylation modification patterns define immune cell infiltration and patient survival
Source: Front Immunol. 2022 Oct 28;13:1022720. doi: 10.3389/fimmu.2022.1022720 (PMC9650241; doi:10.3389/fimmu.2022.1022720)
Supplement: Supplementary file 2 [file Table_1.xls]

## Sheet: Sheet1
Table S1. Summary of Clinical characteristics of patients with liver cancer in two datasets.
Characteristics	TCGA cohort	GSE14520 cohort
No. of patients	364	221
Age (years)
<50	68	96
>=50	296	125
Gender
Female	119	30
Male	245	191
Stage
I/II	253	170
III/IV	87	49
Unknown	24	2
Grade
G1/G2	230
G3/G4	129
Unknown	5
T
T1/T2	270
T3/T4	91
Unknown	3
M
M0	262
M1	3
Mx	99
N
N0	247
N1	4
Nx	112
Unknown	1
ALT
<=50U/L		100
>50U/L		118
Unknown		3
Main Tumor Size
<=5 cm		140
>5 cm		80
Unknown		1
Cirrhosis
Yes		203
No		18
CLIP staging
0-2		206
3-5		13
Unknown		2
