# Supplementary material for: m7G regulator-mediated methylation modification patterns define immune cell infiltration and patient survival
Source: Front Immunol. 2022 Oct 28;13:1022720. doi: 10.3389/fimmu.2022.1022720 (PMC9650241; doi:10.3389/fimmu.2022.1022720)
Supplement: Supplementary file 4 [file Table_3.xls]

## Sheet: Sheet1
Table S3. Clinical annotation and m7G modification pattern of the individual patient in TCGA-LIHC cohort.
ID	m7G cluster	Gene cluster	m7G score	Age	Gender	Grade	Stage	T	M	N	METTL1	WDR4	NSUN2	DCP2	DCPS	NUDT10	NUDT11	NUDT16	NUDT3	NUDT4	AGO2	CYFIP1	EIF4E	EIF4E2	EIF4E3	GEMIN5	LARP1	NCBP1	NCBP2	EIF3D	EIF4A1	EIF4G3	IFIT5	LSM1
TCGA-2Y-A9GS	A	A	-5.37422	>=50	MALE	G2	unknow	T2	MX	NX	4.23712	4.14304	5.53953	3.2686	6.24233	0.0405205	0.102449	5.34505	3.05635	2.35012	2.82425	5.5338	1.88564	4.7105	3.47196	4.02947	5.96907	3.88898	5.12179	7.23338	1.48232	5.03776	3.92122	5.28587
TCGA-2Y-A9GT	B	B	1.92312	>=50	MALE	G2	Stage I	T1	MX	NX	4.93314	2.48405	4.26892	2.70672	3.83671	0.0924959	0	4.37404	1.94195	2.41281	2.09515	4.28676	1.75632	3.97053	3.19389	2.38465	4.91206	3.71257	3.95361	5.27462	1.28254	3.85844	3.48708	4.09209
TCGA-2Y-A9GU	B	B	0.693361	>=50	FEMALE	G2	Stage I	T1	MX	NX	2.09121	1.87562	4.02952	2.65438	5.20592	0	0.0352235	4.55202	2.35732	2.32383	2.12741	4.17835	1.80632	3.85169	1.9239	2.48032	5.45494	2.95952	4.1765	5.68658	1.14316	3.98882	3.18654	3.85782
TCGA-2Y-A9GV	C	B	3.23817	>=50	FEMALE	G1	Stage I	T1	MX	NX	3.10231	2.64679	4.83458	2.76226	5.12134	0	0	4.67022	2.66314	2.03749	1.71367	4.51777	1.42826	4.451	3.40995	2.85149	5.27628	3.91085	4.27709	5.64527	1.39924	3.89997	4.54801	4.06353
TCGA-2Y-A9GW	B	B	2.17122	>=50	MALE	G2	Stage I	T1	MX	N0	4.02553	3.05593	4.42974	2.55648	3.67552	0.0369432	0.0630557	3.6765	1.83199	2.01235	3.10286	4.30524	1.81188	4.11343	1.19536	2.82316	5.49056	3.27228	4.26223	5.90807	1.60143	3.57953	3.27473	3.75987
TCGA-2Y-A9GX	C	A	0.871535	>=50	MALE	G2	Stage I	T1	MX	NX	3.43661	2.69129	5.05727	2.90017	5.58456	0.29877	0.290344	4.59676	2.49271	2.45379	2.83399	5.04317	2.21969	4.40599	2.70103	3.26525	5.86136	3.98778	4.64615	6.3595	2.27322	4.43197	3.83363	4.37993
TCGA-2Y-A9GY	A	A	-3.62624	>=50	FEMALE	G3	Stage II	T2	MX	NX	4.77511	3.65078	4.85126	3.68464	4.39301	0	0.0628594	4.10992	2.74979	3.54939	2.71101	4.50421	1.69711	5.37728	1.03522	3.07448	5.08219	3.96856	5.24754	7.47975	1.4267	3.69659	3.52882	4.05192
TCGA-2Y-A9GZ	C	B	0.702578	>=50	FEMALE	G2	Stage II	T2	MX	NX	3.30001	3.46329	4.65602	2.89369	5.46162	0	0	5.9031	2.39451	3.03993	1.78497	4.42989	1.56744	4.16048	0.770119	3.47149	5.72941	3.62743	4.27705	6.28142	1.23775	3.48173	3.02248	3.61638
TCGA-2Y-A9H0	C	A	-5.78673	<50	MALE	G1	Stage III	T3	M0	N0	4.82417	3.39525	5.57083	2.09972	4.05313	0	0.146594	4.02357	1.86279	2.62728	1.38108	4.21278	1.59111	4.30339	2.50251	3.11228	5.45951	3.78757	3.84575	5.25657	0.707867	3.98184	3.67282	4.45416
TCGA-2Y-A9H1	B	B	6.55479	>=50	MALE	G2	Stage I	T1	MX	NX	3.85614	3.27424	3.83392	2.24459	3.71284	0	0	4.44894	1.45852	2.36958	1.76782	2.99179	1.07752	4.55594	0.352529	1.84164	4.30594	2.22328	3.518	6.41938	0.325515	2.46925	2.55969	2.56451
TCGA-2Y-A9H2	A	A	-3.42062	>=50	FEMALE	G3	Stage I	T1	MX	N0	4.38291	4.00362	5.43786	2.81036	2.96039	0.152556	1.4983	4.68172	3.57496	2.21854	3.73952	5.09577	2.08853	5.07651	2.34051	3.65339	6.29377	3.85828	5.42582	7.51134	2.44044	3.54054	4.25244	4.57747
TCGA-2Y-A9H3	B	B	5.07107	<50	MALE	G1	Stage II	T2	MX	NX	3.25972	3.28766	3.63225	2.61236	3.5436	0.0455819	0.0776382	3.17311	1.9887	1.77425	1.23473	3.17033	0.98861	4.36551	1.07946	1.71404	4.69094	2.4162	3.69646	6.21786	0.469345	2.22083	2.28067	3.34598
TCGA-2Y-A9H4	B	B	0.569233	>=50	MALE	G2	Stage I	T1	MX	N0	3.78964	3.01117	5.0208	2.42549	3.81177	0	0	4.8308	2.6027	1.97616	1.81879	3.82248	1.69093	4.36126	0.330228	2.63716	4.79597	3.48041	4.28967	5.3843	0.540695	3.86145	2.50896	4.7902
TCGA-2Y-A9H5	C	A	0.111799	>=50	FEMALE	G3	Stage I	T1	MX	N0	3.49405	3.0382	4.6387	3.01729	5.40456	0.299072	0.069834	3.87757	2.90622	3.38033	3.02475	4.77654	2.54474	4.69552	1.35826	3.18916	5.83347	3.80682	4.61539	6.40901	1.61269	3.41784	4.42264	3.95311
TCGA-2Y-A9H6	C	B	3.29902	>=50	FEMALE	G2	Stage I	T1	MX	NX	3.19316	2.60457	4.75753	2.41895	4.77802	0.0770432	0.191213	4.68466	2.46953	2.26001	2.28638	4.80814	1.86677	4.42063	1.71542	2.666	5.93474	2.96595	4.4077	6.01659	1.62155	3.50875	2.9035	3.80739
TCGA-2Y-A9H7	C	B	-0.834511	>=50	FEMALE	G2	Stage I	T1	MX	N0	3.32842	2.99078	4.33618	2.81487	4.66667	0	0	5.42759	1.77572	3.22654	2.20922	4.30216	2.34549	5.22247	1.42261	2.8944	5.58373	3.56214	4.3029	6.43993	1.24964	3.16386	2.97552	3.84925
TCGA-2Y-A9H8	C	B	-1.0617	>=50	FEMALE	G2	unknow	T1	MX	NX	2.80749	3.02466	5.5236	2.96804	3.73911	0	0.0610742	4.52549	2.33191	1.9771	1.89258	3.58348	1.77684	4.70502	1.60538	2.93037	5.5846	3.05084	4.63852	6.15875	1.18316	3.07576	3.553	4.75634
TCGA-2Y-A9H9	C	B	0.504699	>=50	MALE	G2	Stage I	T1	MX	N0	3.70085	3.1884	4.96458	2.37696	7.09607	0	0	5.23007	2.10102	2.62533	2.5189	4.51923	1.57542	4.02058	2.67774	3.09294	5.57426	2.74313	3.85035	5.97795	1.39394	3.71834	3.25788	4.66091
TCGA-2Y-A9HA	C	A	-1.30344	>=50	MALE	G2	Stage II	T2	MX	NX	3.64784	3.25779	5.38286	3.17321	4.49624	0	0.0258912	5.03792	2.2319	2.80551	3.66016	4.39044	2.0627	4.88644	1.12829	3.79166	6.29998	3.44857	4.95013	5.7691	1.31426	4.5341	4.50986	4.42767
TCGA-2Y-A9HB	C	B	2.11648	>=50	MALE	G2	Stage I	T1	MX	NX	3.07561	2.32025	5.29713	2.65173	5.37214	0.0684967	0.0878877	5.32459	2.36716	2.12087	1.69146	4.98437	1.66402	4.27461	2.32937	3.10891	6.00337	3.55752	3.91649	6.45826	1.44309	3.8682	4.51193	3.57328
TCGA-3K-AAZ8	C	B	3.74427	>=50	MALE	G1	Stage III	T3	MX	NX	4.20985	3.12054	4.99364	2.33803	5.31772	0	0	4.60144	2.90174	2.20109	1.95156	3.95315	1.84212	4.08312	0.402501	3.41651	5.61107	3.02715	4.6009	6.8506	1.71533	3.68408	4.97484	3.09181
TCGA-4R-AA8I	C	B	-1.1017	>=50	MALE	G2	Stage II	T2	MX	NX	4.08606	3.06944	5.24317	3.04309	5.07091	0.0440394	0.0750387	5.26844	3.67096	2.1433	1.79451	4.38625	2.33391	4.42512	2.81486	3.36392	5.11936	4.22018	4.5513	6.16339	1.11218	4.20245	4.65252	4.86873
TCGA-5C-A9VG	A	A	-3.69345	>=50	MALE	G2	Stage II	T2	M0	N0	4.89063	4.46362	5.50155	3.29832	4.38041	0.0422417	0.237714	4.95573	2.94093	2.98471	3.73461	5.31793	2.22889	4.59983	0.791094	3.87944	7.00207	4.12205	4.98178	7.60293	2.70787	4.55212	1.86587	5.12554
TCGA-5C-A9VH	C	A	0.14811	>=50	MALE	G2	Stage I	T1	M0	N0	4.49877	3.36719	4.8587	2.79035	6.47443	0.170533	0.4051	4.34112	2.25681	3.15724	3.06798	4.59146	2.12799	4.42053	1.71256	3.22403	5.84402	3.30513	5.19693	6.43069	1.81599	3.4022	4.11038	3.89135
TCGA-5C-AAPD	B	A	-3.00967	>=50	MALE	G1	Stage II	T2	M0	N0	4.64759	3.54005	4.89785	1.91512	3.7684	0.0870032	0.111434	4.57324	2.05371	1.90415	2.08878	4.28864	1.4412	5.09314	0.917159	2.34399	4.34272	4.30086	5.25316	6.56417	0.469145	3.27672	2.71132	5.24724
TCGA-5R-AA1C	C	B	1.04911	>=50	MALE	G2	Stage II	T2	M0	N0	3.83394	1.39431	4.78072	2.51228	3.4718	0	0	5.64057	2.58937	2.77467	2.52059	4.52839	2.40548	5.29722	1.3409	3.40088	5.21068	4.30005	4.91331	6.68726	1.38053	4.01358	3.68089	4.11892
TCGA-5R-AA1D	B	B	4.59415	<50	FEMALE	G3	Stage III	T3	M0	N0	3.3365	2.42351	4.39256	2.62855	3.72505	0.2107	0.642517	4.49092	2.23229	2.8742	1.67688	4.29507	2.14977	3.73949	2.08568	2.8124	4.74407	3.40566	4.32269	5.93865	0.954131	4.28419	2.91219	4.30029
TCGA-5R-AAAM	C	B	3.4899	>=50	FEMALE	G2	Stage II	T2	M0	N0	3.05142	2.5614	4.60898	2.24585	5.7835	0.556821	0.139356	4.86574	2.50028	3.11769	1.75998	4.44654	1.7992	4.22637	1.16695	2.89664	5.2203	3.52985	4.20479	6.44773	1.01701	3.90341	3.72728	3.6087
TCGA-BC-4072	C	A	-3.8964	>=50	FEMALE	G3	Stage III	T3	M0	N0	3.47688	3.64671	4.4423	2.99329	6.6577	0.124395	0.265002	5.14624	2.47706	4.09371	2.69835	4.88868	2.23993	5.36669	3.03927	2.86009	5.86394	4.34411	4.96081	6.64147	1.32771	4.68204	3.91177	3.93898
TCGA-BC-4073	A	A	-3.81406	>=50	MALE	G3	Stage III	T3	MX	N0	3.727	2.83248	4.9326	3.87323	4.25298	0.170655	0.230237	4.15248	3.23589	3.00589	2.69671	5.52079	3.26125	4.8857	3.05692	3.73422	6.50777	4.42574	5.11434	7.12743	1.1957	4.666	3.67597	4.82986
TCGA-BC-A10Q	C	A	-3.07698	>=50	FEMALE	unknow	unknow	T2	MX	NX	2.72289	2.89136	4.88553	2.89558	3.61921	0.106836	0.338893	4.22664	3.42691	2.76807	2.13104	5.71325	2.50972	4.73603	3.20122	3.79335	6.18181	3.58079	5.11608	6.63779	1.50153	4.44487	3.22487	3.96101
TCGA-BC-A10R	B	B	4.23491	>=50	FEMALE	G2	unknow	T3	MX	NX	3.55266	2.78305	4.4886	1.33384	4.91643	0.074163	0.184328	4.41667	2.38772	3.7414	1.55975	4.05996	2.52993	4.34008	0.853993	2.20788	4.88509	2.87204	4.52305	6.11537	0.688358	4.11762	2.79989	3.81764
TCGA-BC-A10S	B	B	5.19143	>=50	MALE	G1	unknow	T3	MX	NX	3.96146	3.26994	4.46013	1.90385	4.42033	0.161712	0.0718669	4.57855	2.06392	3.23524	2.48962	3.86405	1.88147	4.68759	0.794587	2.63078	4.71355	3.09274	4.12202	6.55004	0.728483	2.5631	3.37646	3.63654
TCGA-BC-A10T	C	B	-0.652069	>=50	MALE	G1	unknow	T4	MX	NX	3.77108	2.60761	4.50944	3.12477	3.77898	0.331027	0.161515	5.67519	2.29087	4.02833	2.20864	4.38518	1.69014	4.35831	1.84332	3.32686	5.50749	4.17471	4.49171	6.28784	0.705865	3.06941	3.63019	3.64069
TCGA-BC-A10U	C	A	2.02122	>=50	MALE	G2	unknow	T2	MX	NX	4.09797	2.67859	5.07432	3.20355	4.82534	0.0593418	1.00903	4.62859	3.15767	2.57205	2.79274	4.4664	1.35637	4.19841	0.775794	2.9015	5.97669	3.02147	4.21058	6.60442	1.0274	4.46562	3.23748	5.07523
TCGA-BC-A10W	A	A	-6.53322	>=50	MALE	G3	unknow	T4	MX	NX	4.4945	4.34501	5.70085	3.73034	5.14524	0.139871	0.205938	5.05813	2.92651	3.31216	3.6789	4.92942	3.05033	5.45697	2.90389	5.17661	7.27963	4.97043	5.2739	7.34449	1.33587	3.89881	3.54398	5.19882
TCGA-BC-A10X	B	B	3.67295	>=50	FEMALE	G2	Stage III	T3	MX	N0	3.4054	1.83379	4.73096	1.88602	4.87472	0.988965	0.233911	3.87121	2.15829	2.45215	1.51887	4.27474	1.96356	3.94286	2.66592	2.99274	4.72619	3.79751	3.81043	5.97385	0.977594	3.69911	4.12232	3.87626
TCGA-BC-A10Y	C	A	-5.66119	>=50	MALE	G3	unknow	T4	MX	NX	4.14158	3.54339	4.85044	2.80159	5.05982	0.0319756	0.0275801	5.35805	2.50588	2.22698	1.84535	4.77133	1.58154	4.52153	1.87543	3.56915	5.19134	4.0872	4.46474	6.53191	0.971722	3.37636	4.37216	4.91254
TCGA-BC-A10Z	C	A	-2.54011	>=50	FEMALE	G2	Stage I	T1	MX	N0	3.52732	2.88421	5.29532	2.73514	6.43458	0	0	5.90617	2.83907	1.67145	2.65748	5.04189	2.09485	4.19327	1.99493	3.07643	5.40513	4.25299	4.65183	5.94628	0.706841	4.98223	5.19769	4.56791
TCGA-BC-A110	B	B	6.09544	>=50	FEMALE	G1	unknow	T1	MX	NX	3.81032	2.47567	4.76829	1.6069	4.89471	1.76931	0.422337	3.57211	1.98712	2.08801	1.4416	3.85158	1.67928	3.84726	2.14532	2.58331	4.03118	3.04212	3.81287	5.81006	1.42957	2.98351	3.2395	4.07781
TCGA-BC-A112	A	A	-1.9387	>=50	MALE	G2	unknow	T3	MX	NX	4.14485	3.39927	5.40816	2.23811	5.74308	0.0822521	0.265566	4.46123	2.78418	4.00543	3.39683	5.01015	2.47553	5.51084	1.91982	4.90169	7.14605	4.15213	5.365	8.75166	0.939665	4.13552	3.94409	4.91476
TCGA-BC-A216	C	A	-5.8125	>=50	FEMALE	G2	Stage III	T3	M0	NX	3.68875	2.91255	4.87029	3.8405	4.30912	0.0890735	0.219766	4.61792	2.43943	2.54528	2.5511	3.82673	2.92058	4.25589	3.16694	3.18447	5.87678	3.88688	4.48112	6.02718	1.47505	4.16478	4.57658	3.65065
TCGA-BC-A217	C	A	-4.9569	>=50	FEMALE	G3	Stage II	T2	M0	NX	4.32134	3.25632	4.90046	3.16354	7.37842	0.0704163	0.0608466	4.59586	3.30814	2.77	1.98631	4.33934	2.13745	5.00256	2.23796	3.1745	4.7719	3.92635	4.55093	7.03304	1.38613	4.36521	4.29585	3.54463
TCGA-BC-A3KF	C	B	-0.900593	>=50	FEMALE	G2	Stage I	T1	M0	NX	4.03603	2.66656	4.89718	2.87344	4.09257	0.111429	0.0964697	4.78214	2.67621	2.53484	1.95035	4.06844	1.52051	3.83109	0.932738	2.80333	5.78526	3.77484	4.18455	5.83279	0.902049	3.93327	4.00241	3.90263
TCGA-BC-A3KG	A	A	-8.47357	>=50	FEMALE	G3	Stage II	T2	M0	N0	3.70082	3.20013	5.27465	3.68437	4.46441	0.269198	4.67675	4.92345	4.15176	2.75214	1.92608	5.2552	2.93476	5.00813	2.12778	4.05865	6.35295	4.86839	4.91401	5.82345	1.07701	5.31222	3.75739	4.22511
TCGA-BC-A5W4	B	B	2.94694	>=50	MALE	G3	Stage III	T3	M0	NX	3.65549	3.58935	4.20538	2.50949	3.88242	0	0	4.7791	1.262	2.18527	1.89054	2.45244	0.988825	4.93069	1.90272	2.60176	5.05294	3.19513	4.71685	5.30884	0.670949	3.13207	2.78239	5.10024
TCGA-BC-A69H	B	B	-1.47459	>=50	MALE	G3	Stage II	T2	M0	NX	5.03972	4.81411	4.29383	2.81779	3.96915	0	0.0339261	4.31297	2.53921	2.17614	2.72842	4.47484	1.07685	5.52157	0.706448	2.69525	4.94666	3.07663	5.19242	8.24065	0.714151	2.58978	2.33413	3.39735
TCGA-BC-A69I	B	B	5.02158	>=50	MALE	G1	Stage I	T1	M0	N0	4.0605	2.80778	4.42766	1.80576	3.98371	0.143953	0.0322299	4.24432	2.32455	3.11013	1.54227	3.63204	1.56614	4.45636	0.43286	2.74553	4.66148	3.07876	3.54248	6.08465	1.03851	2.60452	3.64395	3.76145
TCGA-BC-A8YO	A	A	-8.16838	>=50	FEMALE	G3	Stage III	T4	M0	N0	3.99629	3.84689	5.44308	3.35231	5.04428	0	0.0346133	5.33451	3.10743	3.38187	2.96478	5.29275	2.65596	5.29664	3.20314	4.3075	6.76752	4.95373	5.57392	7.15535	2.11557	5.14021	3.58911	5.10625
TCGA-BD-A2L6	B	B	-2.13773	>=50	MALE	G2	unknow	T2	MX	NX	3.62196	2.43291	3.79707	2.39787	4.84894	0	0.0208489	4.25413	2.75674	2.0442	1.11391	3.52953	1.87785	4.34344	1.59888	2.48716	4.54358	3.17447	3.73713	5.64472	0.497156	3.40758	2.76962	4.19836
TCGA-BD-A3EP	C	A	0.962895	>=50	FEMALE	G2	Stage I	T1	M0	N0	3.44956	2.77858	4.88048	2.81511	6.16675	0.267036	0.232801	4.144	2.44185	2.72258	2.85756	4.46564	1.59605	4.17661	2.11325	3.30145	5.70027	3.73714	4.11549	6.62054	1.67291	4.38846	3.28139	3.60779
TCGA-BD-A3ER	B	B	4.05869	>=50	MALE	G2	Stage II	T2	MX	NX	3.33193	2.86354	4.38313	1.81642	5.28283	0.0964808	0.0834702	4.02076	2.18501	1.61259	2.16295	4.06422	1.88873	4.355	2.01906	2.85126	5.14134	3.08932	4.13465	5.75819	1.28341	3.29757	3.41723	4.34181
TCGA-BW-A5NO	C	B	-0.823674	>=50	MALE	G2	Stage III	T3	MX	NX	4.40493	3.18144	4.56484	3.30217	5.53168	0	0.0592603	5.21318	2.82542	2.65966	1.69138	4.0155	1.79069	4.71189	3.07103	2.64826	5.06724	3.71295	4.70756	7.11044	0.537541	3.79708	3.76327	4.38833
TCGA-CC-5258	A	A	-4.80719	<50	MALE	G2	Stage II	T2	M0	N0	4.35403	4.28627	4.53337	4.18126	3.97251	0	0.0579517	5.0112	2.71505	3.64598	4.1771	4.89626	2.12084	5.02918	0.955036	4.59296	7.05027	3.77557	4.67056	7.68536	1.35785	4.48287	3.67901	3.83832
TCGA-CC-5259	B	B	3.90511	>=50	FEMALE	G2	Stage III	T4	M0	N0	3.05752	1.90301	2.81298	1.71125	4.43786	0	0.0379536	2.86515	2.52027	1.91915	2.36736	2.42685	0.92553	4.1741	1.7532	1.57226	3.99215	2.58681	3.36616	4.72838	0.0837876	2.39527	2.29606	3.00625
TCGA-CC-5260	A	A	-4.72182	>=50	FEMALE	G1	Stage III	T4	M0	N0	4.36697	4.08983	5.48198	3.52509	3.99497	0.0720863	0.878432	4.44004	3.822	2.64203	3.66657	6.40487	3.20973	5.22474	2.98412	4.7086	7.26108	4.7942	6.19316	7.45986	1.30155	5.16321	3.87085	5.44604
TCGA-CC-5261	A	A	-5.04234	<50	MALE	G2	Stage II	T2	M0	N0	3.85771	4.25465	5.29169	3.96447	6.22759	0.313339	1.81022	4.58042	3.34559	3.92123	3.82189	5.43773	2.61729	5.03486	2.79588	4.17185	6.56013	5.04709	5.33074	7.55731	2.44433	4.67613	4.85164	4.9603
TCGA-CC-5262	C	A	-1.26909	>=50	MALE	G1	Stage III	T4	M0	N0	3.94191	2.49971	4.60726	2.33564	6.49177	0.154912	0.286466	4.44254	2.75932	2.87611	2.22651	4.45276	2.24003	4.89446	1.70364	2.92763	5.64766	3.63521	4.47647	7.10442	0.361414	4.01804	4.21609	4.39778
TCGA-CC-5263	A	A	-9.23458	<50	MALE	G1	Stage III	T3	M0	N0	4.35737	4.39162	5.49151	3.85178	4.11505	0.116561	0.254897	4.1527	3.43152	3.973	4.08125	5.176	2.76974	5.2585	1.68862	4.28609	6.81771	5.58278	5.54237	7.19299	1.9771	5.33463	3.24932	5.8469
TCGA-CC-5264	A	A	-8.50139	>=50	MALE	G2	Stage III	T3	M0	N0	4.82208	2.73094	5.73863	2.89596	3.65337	0.0926453	0.204538	4.47476	2.43326	2.86237	2.863	4.9149	2.34308	4.63902	1.55063	3.45162	5.99848	5.28154	5.28029	6.423	0.699169	4.94508	4.20211	5.38223
TCGA-CC-A123	B	B	2.69327	<50	FEMALE	G1	Stage III	T3	M0	N0	4.36897	3.77522	2.91352	2.83823	3.24077	0	0	4.35924	2.7637	2.5817	2.3213	3.02152	1.60086	5.98725	0.193875	2.14525	4.49501	2.81792	4.37194	6.9413	0.098145	1.78623	2.22908	2.39795
TCGA-CC-A1HT	A	A	-7.51254	>=50	MALE	G3	Stage III	T3	M0	N0	5.26663	4.14468	6.48931	4.49822	4.55373	0.0528229	0.111422	5.12074	3.57946	3.19523	3.73366	5.63389	3.12411	5.81523	2.98254	4.78693	7.06621	4.81969	6.39787	7.07512	1.83091	4.65459	4.74997	4.65035
TCGA-CC-A3M9	A	A	-7.10114	<50	MALE	G3	Stage III	T3	M0	N0	4.99987	5.18336	4.88068	3.83386	4.84781	2.54121	4.50996	4.56013	3.3761	3.00568	2.6667	5.73733	2.91594	5.36724	2.95856	3.56638	6.33583	4.48168	5.41613	7.94159	3.0962	4.91812	4.42343	5.87377
TCGA-CC-A3MA	A	A	-5.74209	>=50	MALE	G2	Stage III	T3	M0	N0	3.12706	3.97931	5.30869	3.51601	4.12475	0.212634	0.269205	4.25124	3.43107	2.53493	3.80445	5.58237	2.93491	5.27253	0.885414	4.20749	6.369	4.71754	5.67196	7.68998	1.21997	4.27997	3.04333	4.32504
TCGA-CC-A3MB	A	A	-6.08079	<50	MALE	G1	Stage III	T3	M0	N0	4.05536	3.76781	5.14729	3.50792	6.1244	0.219019	0.0500451	5.41585	2.74388	3.00602	3.27223	4.90009	2.25948	4.77691	0.665166	3.08441	6.55081	3.81866	4.51585	7.74866	1.50032	4.2058	3.23066	4.47704
TCGA-CC-A3MC	C	A	-2.57655	>=50	MALE	G2	Stage III	T3	M0	N0	3.55156	3.20671	5.24557	2.53084	4.74445	0	0.0906914	4.48057	2.29136	2.21539	2.93958	4.32439	1.69616	4.76265	2.97402	3.33169	6.26753	3.64605	4.37843	6.70336	0.670722	4.07327	3.21509	4.70024
TCGA-CC-A5UC	A	A	-2.70142	>=50	MALE	G3	Stage III	T3	M0	N0	4.87319	4.13719	5.05646	3.18088	3.60894	0.459394	0.182123	3.84567	2.14658	2.95193	2.64654	3.92829	2.67029	4.82465	0.911681	3.69036	6.36242	3.66099	4.85732	7.10626	1.1423	3.1223	3.20921	5.17508
TCGA-CC-A5UD	A	A	-5.62109	<50	MALE	G2	Stage III	T3	M0	N0	5.06389	2.66061	5.58441	2.37424	4.08258	1.05318	0	4.44431	3.20729	4.95711	3.27902	4.34958	2.1651	5.49238	1.30403	3.26746	5.06309	4.63766	5.51833	7.02193	1.25617	3.93374	3.28582	5.74422
TCGA-CC-A5UE	A	A	-5.62205	<50	MALE	G2	Stage III	T4	M0	N0	4.84464	4.75	5.09646	3.19154	5.72736	0	0	4.68719	2.87198	3.95225	3.40254	5.22724	2.09	5.52025	0.844252	4.17139	5.8522	3.63907	4.76156	7.73512	2.13235	4.56503	3.26093	5.39758
TCGA-CC-A7IE	A	A	-2.4626	>=50	MALE	G2	Stage III	T3	M0	N0	4.80743	3.57072	4.36493	2.57774	5.91716	0	0.216168	2.92251	2.54121	3.01576	3.62971	3.69216	1.84943	4.50275	0.940878	3.13534	5.78623	3.38686	6.08486	7.12382	1.98659	3.01182	2.10169	3.80428
TCGA-CC-A7IF	B	B	-2.50504	>=50	MALE	G1	Stage III	T3	M0	N0	2.95755	2.34241	4.3524	2.1893	5.88623	0.0903262	0.0265139	4.79067	1.96458	2.29731	2.4398	4.51095	1.37714	4.47109	0.760072	2.54646	5.28295	2.58097	4.13748	5.79689	0.639268	3.0162	3.68057	4.40116
TCGA-CC-A7IG	A	A	-4.00765	<50	MALE	G2	Stage II	T2	M0	N0	4.48482	4.52239	4.24757	2.95659	5.19618	0	2.98747	3.73441	3.03743	2.879	2.72001	3.49776	1.46149	5.17426	1.14434	2.70223	5.37671	3.58476	5.12737	7.57858	1.54101	3.27898	2.65023	3.95261
TCGA-CC-A7IH	C	B	1.27772	>=50	MALE	G1	Stage III	T3	M0	N0	3.13326	2.43936	4.44325	2.52028	3.39566	0.375344	1.21345	4.14936	2.79181	3.80806	3.12509	4.39162	2.0775	4.76827	0.671174	3.10923	5.3872	3.55426	4.37869	6.19015	1.36786	3.96645	4.94846	3.55473
TCGA-CC-A7II	A	A	-6.41295	>=50	MALE	G3	Stage III	T3	M0	N0	5.90641	5.19512	4.75654	3.39206	4.59888	0.0384423	0.033168	3.07882	2.62758	3.31297	4.67252	4.54494	2.34289	4.96253	0.941936	4.3598	6.20852	5.08713	5.95845	8.28324	1.90865	4.34857	2.06738	6.69895
TCGA-CC-A7IJ	A	A	-8.97059	>=50	MALE	G3	Stage II	T2	M0	N0	4.41512	4.69094	5.80479	4.06857	4.67542	4.53199	5.12589	4.60522	3.41106	3.37162	3.07982	5.23268	2.72021	5.62475	3.21275	4.83105	6.14115	5.00313	5.78573	8.24767	2.74368	4.87341	4.97151	5.5563
TCGA-CC-A7IK	A	A	-2.90567	>=50	MALE	G3	Stage III	T3	M0	N0	4.22641	3.0918	4.78404	2.88813	2.89046	0.174549	2.381	4.99005	2.64478	3.74286	3.77649	4.36835	1.61976	5.57641	0.942223	4.07941	5.96823	4.91772	5.13268	6.68186	1.04504	5.19353	3.84891	5.10908
TCGA-CC-A7IL	B	B	0.274109	>=50	MALE	G1	Stage III	T3	M0	N0	3.40304	3.71523	5.1448	2.1608	6.22551	0	0.0214719	5.13792	3.0582	2.4509	1.92114	4.41128	1.22323	4.19538	0.167045	2.87285	5.50165	2.70436	3.65069	7.31355	0.556705	2.75819	3.02407	3.02347
TCGA-CC-A8HS	A	A	-5.60878	<50	MALE	G1	Stage III	T3	M0	N1	4.83277	3.84113	6.01235	2.50125	3.53053	0.0430288	0.273317	5.01582	2.96098	3.8568	3.8765	3.94956	2.45249	4.9536	1.19677	3.58741	6.27366	4.42777	5.43842	6.40266	2.34883	3.57988	3.50803	6.05119
TCGA-CC-A8HT	A	A	-4.87785	>=50	MALE	G2	Stage III	T3	M0	N0	4.4162	3.8815	4.98903	3.00995	6.03944	0	0.0645812	4.45701	3.00297	2.59406	3.48759	4.04729	2.20213	4.99681	0.343053	3.14641	5.88111	4.13594	4.96746	7.07528	1.42452	4.69711	2.38649	4.06455
TCGA-CC-A8HU	C	A	-6.37919	<50	FEMALE	G3	Stage III	T3	M0	N0	4.08519	3.42669	5.09219	3.97414	2.99304	0	0.242602	4.74007	2.89486	3.00037	2.73868	4.29211	1.65995	4.80117	1.07818	3.58122	6.29028	4.24745	4.80356	6.21038	0.798607	4.09322	3.36576	5.12938
TCGA-CC-A8HV	C	A	-1.76331	>=50	FEMALE	G2	Stage II	T2	M0	N0	3.70628	2.47264	4.32535	2.31701	3.10104	0	0.269839	3.60972	2.6998	2.53585	2.96184	3.31327	1.65925	4.62461	1.15326	2.69456	5.84821	3.73608	5.22982	5.61591	2.17198	4.2162	3.62358	3.59547
TCGA-CC-A9FS	C	B	0.469539	>=50	MALE	G2	Stage II	T2	M0	N0	4.04942	2.98582	4.82147	2.83726	3.13694	0.266678	0.0549971	5.02373	2.05255	2.9703	3.52401	4.1233	1.72069	4.54306	1.29455	2.78875	5.865	3.87584	4.39648	6.20591	1.42814	2.89508	3.6552	4.06507
TCGA-CC-A9FW	C	A	-0.706404	>=50	MALE	G2	Stage III	T3	M0	N0	4.47255	3.63171	5.29244	3.74905	3.70854	0	0.0286164	4.38846	2.02258	3.17416	2.8507	3.8477	2.01312	5.08578	2.33035	3.82926	6.53947	3.51356	4.18515	7.347	2.01039	3.35491	3.68533	4.18278
TCGA-DD-A113	C	A	-3.22593	>=50	FEMALE	G3	Stage II	T2	M0	N0	3.74626	3.22482	4.76727	3.06708	4.33211	0.0284411	0.0957022	3.70134	2.09419	3.25545	2.82322	4.55439	1.79778	3.3874	1.02554	3.61236	6.44281	3.77767	4.06567	6.0426	1.5207	4.25924	3.80699	3.49311
TCGA-DD-A114	A	A	-6.71987	<50	MALE	G3	Stage II	T2	M0	unknow	4.39835	4.28992	5.10434	3.61505	5.19212	0.394535	0.239495	4.43109	3.15601	3.28381	2.66409	5.17438	2.27343	4.93046	3.07069	4.27753	6.59224	5.03257	5.08622	6.62493	0.964908	4.96234	4.27373	5.1893
TCGA-DD-A115	C	B	-2.07001	>=50	MALE	G2	Stage III	T3	M0	N0	3.53138	3.12257	4.83373	3.14253	4.17844	0.132306	0.0774387	5.50908	2.45974	2.98128	2.11328	4.15146	2.00377	4.0888	3.28062	3.1286	6.0587	3.69062	3.8935	5.77998	0.481129	3.71953	2.98992	3.8504
TCGA-DD-A116	B	B	2.00101	>=50	MALE	G3	Stage III	T3	M0	N0	3.55561	3.39003	4.85206	1.57193	5.19292	0.0626131	0.0540841	4.23435	2.2291	2.48113	2.0672	3.35283	1.25459	5.11091	1.14593	2.15139	5.30238	2.36127	3.92079	6.71931	0.3202	2.43239	3.55669	4.46633
TCGA-DD-A118	C	B	0.876445	>=50	FEMALE	G2	Stage II	T2	M0	N0	3.55629	3.10411	5.04336	3.01346	4.89683	0	0.126105	4.51383	3.16911	2.34641	2.62771	4.23284	2.15329	4.32498	1.34449	3.59672	6.39905	4.08146	4.15885	6.10191	0.697366	3.77371	2.2814	3.73451
TCGA-DD-A119	B	B	4.85805	<50	MALE	G3	Stage IV	T3	M1	N0	3.96358	3.27123	4.08304	2.74243	6.17612	0.18991	0.0965833	4.62327	2.62875	2.58043	2.07552	3.51423	1.52519	4.36158	1.11901	2.41168	5.69561	2.62564	3.91211	6.39376	0.138757	2.22977	3.38677	2.66669
TCGA-DD-A11B	C	B	1.07203	>=50	MALE	G2	Stage I	T1	M0	N0	3.31382	2.99251	4.7771	3.63266	4.03141	0	0.0279745	5.20977	2.84981	4.15355	2.80228	4.43655	2.36259	4.69853	0.382123	3.17297	5.7779	3.37056	4.80883	5.72443	1.16259	3.24413	3.6878	4.85063
TCGA-DD-A11C	C	A	-3.60032	>=50	MALE	G3	Stage I	T1	M0	N0	2.95045	2.94954	5.29846	2.83357	3.39615	0	0.0484607	6.35946	2.59115	3.5273	2.21273	4.50527	1.49351	4.30736	0.805951	3.74427	5.85401	3.47294	4.7798	6.39172	0.682917	3.51521	2.57567	3.80906
TCGA-DD-A11D	C	B	3.54538	>=50	FEMALE	G2	Stage I	T1	M0	N0	3.22985	2.48025	4.82077	2.49397	5.12026	0	0	4.38677	2.10856	2.36827	1.67689	4.45973	1.88797	3.86889	1.30933	3.02539	5.98586	3.69834	3.74303	6.36182	0.874677	3.62329	3.72882	3.9547
TCGA-DD-A1EA	C	A	-0.51658	>=50	MALE	G2	Stage II	T2	M0	N0	3.42178	3.01732	5.47058	3.34612	3.44941	0.166661	0.534277	5.40212	2.28469	3.31705	2.64487	4.909	2.26293	4.43637	1.25607	4.24827	6.60569	4.20325	4.20733	6.93664	1.11051	4.02897	4.23683	4.09687
TCGA-DD-A1EB	C	B	3.21326	>=50	FEMALE	G2	Stage I	T1	M0	N0	2.49636	2.24478	5.44152	2.28459	3.00435	0.0343312	0	4.72922	2.37153	2.62257	1.9257	4.44904	1.12996	3.57077	3.11113	2.64528	5.66251	4.15213	3.51435	5.84582	0.56027	3.98147	4.06564	4.20281
TCGA-DD-A1EC	A	A	-0.164784	<50	FEMALE	G3	Stage I	T1	M0	N0	4.3173	3.14183	4.77935	3.01454	4.39176	0	0.146883	4.81272	2.94505	3.22673	3.22444	4.85134	2.94751	4.2772	3.37667	3.34372	6.60824	4.21483	4.45073	6.92369	1.36218	4.7795	3.69107	5.15527
TCGA-DD-A1ED	B	B	6.77443	>=50	MALE	G1	Stage I	T1	M0	N0	2.74793	2.07137	4.3106	2.25637	4.9528	0.124424	0.0440844	4.65982	1.92949	3.59682	1.86333	3.76996	1.75161	4.02376	1.82105	2.53237	4.50677	3.32726	3.68306	5.70353	0.96612	3.13024	3.62043	3.71955
TCGA-DD-A1EE	A	A	-0.308951	>=50	MALE	G3	Stage III	T3	M0	N0	4.26726	3.61927	5.371	2.99592	4.22621	0	0.0795314	5.27895	2.76646	3.41975	3.77436	4.94997	2.31095	4.94109	1.96999	4.25883	7.08091	4.37114	4.47806	6.82651	1.38893	4.85561	4.97837	3.63661
TCGA-DD-A1EF	A	A	-2.15665	>=50	FEMALE	G3	Stage I	T1	M0	N0	4.93926	3.12251	4.86826	3.22142	3.87443	0.182213	0.30086	5.37389	3.45132	2.45937	4.12384	4.88651	2.86467	5.26295	1.74114	3.66946	6.59996	3.81334	5.70161	6.54882	1.63132	4.3379	2.8614	3.51999
TCGA-DD-A1EG	C	A	-0.432859	>=50	MALE	G3	Stage I	T1	M0	N0	3.88453	4.0716	4.72302	2.46816	6.27032	0.0286503	0.22988	4.3938	2.9925	2.44995	2.7218	4.79156	1.53787	4.73032	1.00923	2.97502	5.46903	3.31333	4.5546	6.99903	0.954363	3.70523	3.42874	3.95689
TCGA-DD-A1EH	A	A	-2.40222	<50	MALE	G3	Stage III	T3	M0	N0	3.81536	3.44694	4.69259	3.19715	5.59798	0.0326976	0.161501	4.97843	4.50824	4.04494	2.83249	5.42785	2.60429	5.05902	2.48983	4.17442	6.59285	4.46583	5.24207	7.12566	0.994208	3.47975	3.40978	4.87038
TCGA-DD-A1EI	A	A	-2.27424	<50	MALE	G2	Stage I	T1	M0	N0	4.50903	3.7305	5.49344	3.88003	4.589	0.555609	0.0981007	4.42604	2.28182	3.25183	3.75252	4.82181	2.1675	4.83692	1.49051	3.47051	6.24625	3.99618	4.99082	7.08982	1.24684	4.49063	4.36698	4.26092
TCGA-DD-A1EJ	A	A	-2.78971	>=50	FEMALE	G2	Stage III	T1	M0	N1	4.71207	3.83444	4.62952	3.32555	4.75355	0	0	4.8349	2.30025	3.36729	3.19569	4.73381	1.62146	4.83363	0.707012	3.91546	5.66046	4.05051	5.63639	7.98828	1.34105	3.80506	3.7351	3.88417
TCGA-DD-A1EK	B	B	1.89828	>=50	FEMALE	G2	Stage IV	T4	M1	N0	3.06464	2.21667	4.34391	1.96319	4.4247	0	0	4.45465	2.14028	2.44381	1.30228	4.25192	2.01954	3.88004	1.38694	2.39146	5.33304	2.5405	3.53684	5.45889	0.406443	3.94335	3.69984	3.18948
TCGA-DD-A1EL	A	A	-3.3984	<50	MALE	G3	Stage II	T2	M0	N0	4.48792	3.77049	5.04207	3.24761	4.48162	0	0.176842	4.81222	2.67196	3.19552	3.18306	4.17419	2.15114	5.17727	0.692033	3.78023	6.06964	4.39195	5.25882	7.9606	1.29641	4.33861	3.2667	4.25062
TCGA-DD-A39V	B	B	4.13044	>=50	MALE	G3	Stage II	T2	M0	NX	4.41227	3.88085	3.78215	2.80274	3.52877	0.0423128	0.0365142	4.59098	1.75277	2.91209	2.19999	3.49632	1.76324	5.08017	0.658555	2.53714	5.12486	3.05601	4.00776	7.03528	0.364572	2.92405	2.35364	3.46208
TCGA-DD-A39W	C	B	3.48833	<50	FEMALE	G2	Stage III	T3	M0	N0	3.06306	1.82126	4.29811	2.62044	4.04855	0.0378688	0.0326723	4.65945	2.04322	3.4912	3.49814	4.19503	2.28561	4.95337	0.516807	3.62963	6.56327	4.03129	4.03689	6.74177	0.798996	3.79272	3.88985	4.33403
TCGA-DD-A39X	B	B	3.07046	>=50	FEMALE	G2	Stage I	T1	M0	NX	3.73423	4.48167	4.59249	2.4546	5.44128	0.0289815	0.143854	4.99517	2.32726	2.2432	2.61416	3.9328	1.56773	4.98311	1.56013	2.70066	5.27292	2.54733	4.20228	6.41395	0.616487	2.29186	3.04728	4.53886
TCGA-DD-A39Y	A	A	-2.72942	>=50	MALE	G3	Stage I	T1	M0	NX	4.64844	5.10726	5.03663	3.2967	5.91801	0.0284652	0.0486855	4.91906	2.94839	2.16496	3.48883	4.04342	1.45261	4.60501	0.575145	3.78819	6.25668	3.50466	5.17531	7.10639	0.712847	4.45308	2.4148	4.08817
TCGA-DD-A39Z	B	B	2.13231	<50	FEMALE	G2	Stage II	T2	M0	NX	3.99069	2.75455	3.85372	2.1095	6.55164	0	0	4.22017	3.0029	2.35631	1.58478	3.51821	1.44432	4.51917	0.231552	2.14241	4.84484	2.90748	3.9998	7.03827	0.563911	3.19815	3.20668	3.39125
TCGA-DD-A3A1	B	B	3.43844	>=50	MALE	G2	Stage III	T3	M0	N0	4.3968	3.06618	4.75055	2.54733	3.92366	0	0	4.53655	2.27107	2.20344	1.45019	3.8973	1.91067	4.32439	2.1816	2.72533	5.20029	3.2459	4.25687	6.68902	0.582748	2.21928	3.55566	4.86056
TCGA-DD-A3A2	B	B	6.47908	>=50	FEMALE	G1	Stage I	T1	M0	N0	2.36386	1.59964	3.96138	1.67768	3.20629	0.142886	0.0213998	4.07342	2.12816	2.01738	1.17238	3.14863	1.35227	3.33453	1.75449	1.88744	4.22519	3.09889	2.94439	5.13518	0.625795	3.44528	2.76859	3.52122
TCGA-DD-A3A3	B	B	2.45702	<50	MALE	G2	Stage I	T1	M0	N0	3.62971	3.15551	3.87276	2.1127	5.70027	0	0.064379	3.47294	1.32504	1.56039	2.32809	3.45624	0.958981	4.02961	0.447318	1.99038	4.65706	2.05264	3.413	6.51138	0.397633	2.50427	2.1022	3.31029
TCGA-DD-A3A4	B	B	5.23481	<50	MALE	G3	Stage III	T3	M0	N0	2.97938	2.92452	4.56699	1.0245	4.86657	0	0	5.05716	1.98759	2.59929	1.83489	4.34154	2.05721	3.94532	1.31741	2.04885	4.49603	3.89261	4.07442	6.21912	0.936966	4.5271	2.49827	4.86865
TCGA-DD-A3A5	B	B	-0.472678	>=50	FEMALE	G2	Stage III	T3	M0	N0	2.67431	2.37491	4.2153	2.39335	5.24686	0.0407135	0.102927	5.59165	1.98831	2.12244	1.37252	3.94603	1.04665	4.6627	2.42313	2.29602	4.0225	3.69522	4.45435	7.03902	0.339616	3.37692	3.08447	4.61771
TCGA-DD-A3A6	B	B	6.7144	>=50	FEMALE	G2	Stage II	T2	M0	N0	3.64056	1.88549	2.58297	1.76181	2.3926	0.265509	0.0276287	3.50246	3.24883	3.65688	1.5341	3.31073	1.52856	4.04534	2.46409	2.11694	4.11603	2.54331	4.02622	4.87132	0.745561	3.85712	2.97817	3.52081
TCGA-DD-A3A7	B	B	3.06817	>=50	MALE	G3	Stage III	T3	M0	N0	5.79053	2.634	3.94141	2.35439	5.97702	0	0	4.04259	2.11329	2.858	1.68045	3.13166	1.21126	4.10302	0.7144	2.37347	4.7671	2.16836	3.39117	6.94876	0.162473	2.73659	1.37523	1.95874
TCGA-DD-A3A8	B	B	4.45129	>=50	MALE	G2	Stage II	T2	M0	N0	2.96639	2.62915	3.35376	1.11092	2.48821	0.0688235	0	4.37827	1.92468	2.52609	1.71733	3.04304	1.57349	4.20458	0.518988	3.04528	5.60335	3.19651	3.43591	5.97115	0.748153	3.46261	3.51235	3.23766
TCGA-DD-A3A9	B	B	3.13984	>=50	FEMALE	G2	Stage IV	T4	M1	N0	4.02554	2.73615	3.94377	2.57913	3.70824	0.254412	0.161736	4.16563	3.13253	2.79273	1.56315	4.2394	1.3566	5.47392	1.10414	2.37185	4.99183	3.16609	4.81187	6.97417	0.340413	2.79642	1.89536	4.3136
TCGA-DD-A4NA	A	A	-0.690984	>=50	FEMALE	G3	Stage III	T2	M0	N1	3.49135	3.63847	5.34773	4.27435	3.64491	0.0400045	1.72265	3.47966	3.63214	3.37984	3.17796	5.83737	3.20079	4.41075	2.76267	3.55173	6.68343	4.61561	5.37257	6.70815	1.95161	4.884	3.9648	4.50244
TCGA-DD-A4NB	C	B	3.87486	<50	MALE	G2	Stage I	T1	M0	N0	2.92898	2.18672	4.33923	2.72814	4.0488	0.0724154	0.365307	4.74644	2.46623	2.90373	2.23559	4.75088	2.09409	4.04615	2.22903	2.73039	5.40382	3.87704	4.69676	5.77098	1.34563	4.76161	3.06583	4.64344
TCGA-DD-A4ND	C	A	-1.86677	>=50	FEMALE	G3	Stage I	T1	M0	N0	3.07404	2.88871	4.61614	3.92303	3.45667	0.379696	0.510236	4.48662	2.56025	3.29314	3.39351	4.70936	1.96103	4.68882	2.21425	3.25049	6.0844	4.09175	4.39958	6.3063	2.60314	4.27528	3.87714	4.88628
TCGA-DD-A4NE	C	A	-6.66234	>=50	FEMALE	G3	Stage III	T3	M0	N0	3.49044	2.92502	5.28167	2.79442	4.51477	0.147352	0.158031	4.36405	3.25998	2.35932	2.30683	4.90044	2.4876	3.6109	2.90212	3.34052	5.81048	3.37928	4.49933	6.26177	1.40119	4.48763	2.95728	4.37173
TCGA-DD-A4NF	C	B	6.03773	>=50	MALE	G2	Stage I	T1	M0	N0	2.98678	2.58677	4.67366	2.18655	3.89419	0.143129	1.46024	4.84854	1.61102	2.43726	3.153	4.25764	2.32125	4.58892	1.01688	3.07386	5.57386	3.80369	4.15365	6.27771	1.57271	4.91035	4.2168	4.43076
TCGA-DD-A4NG	B	B	2.03128	>=50	MALE	G2	Stage III	T3	M0	NX	2.85904	1.60119	4.37978	2.02439	4.84459	0.0270971	0.0233667	3.49039	2.46504	2.94495	1.87817	3.9627	1.92241	3.82745	0.456415	2.52952	5.38498	3.05679	4.08933	5.60524	1.45217	3.00726	3.80907	2.89766
TCGA-DD-A4NH	A	A	-2.43378	>=50	FEMALE	G3	Stage III	T3	M0	N0	4.45451	3.69133	4.98991	3.60964	5.80016	0	2.39854	4.01339	3.0298	3.70645	2.75779	4.30829	2.26338	5.13408	2.00029	2.59876	6.24228	4.18107	5.51235	6.28328	1.97424	3.72771	4.1279	5.26042
TCGA-DD-A4NI	B	B	4.54955	>=50	MALE	G2	Stage II	T2	M0	NX	2.38969	1.73658	4.28968	2.26971	3.88749	0.118877	0.12269	4.62338	1.98036	2.11885	1.80565	3.94542	1.65284	3.96356	0.823123	2.27781	4.88803	3.3005	4.12156	5.26818	1.67067	3.46862	3.11047	4.24608
TCGA-DD-A4NJ	A	A	-5.33044	>=50	FEMALE	G2	Stage II	T2	M0	N0	4.10873	4.17745	5.34778	3.42608	6.45957	0.0615263	0.378711	4.84957	2.78088	2.92894	3.2098	4.98346	2.20187	4.08517	1.02112	3.62099	6.22577	3.65694	4.96526	6.61617	2.02284	4.20698	4.49529	4.80494
TCGA-DD-A4NK	C	B	3.46542	>=50	FEMALE	G2	Stage III	T3	M0	N0	3.47815	2.95494	5.70226	3.02336	5.67553	0.040912	0	5.20091	2.55708	2.56524	2.37483	4.07913	1.49497	3.86212	0.513519	3.58808	6.22206	3.43116	3.96266	5.7787	1.92203	3.71378	3.27529	3.29421
TCGA-DD-A4NL	B	B	5.54238	<50	MALE	G1	Stage I	T1	M0	N0	2.50082	1.77797	4.09777	1.90196	4.36371	0	0	4.22331	1.69877	2.61509	1.16728	3.88849	1.40429	3.75105	1.97304	2.44774	4.24349	3.07224	3.55773	5.14534	1.46939	3.08368	3.18555	3.92761
TCGA-DD-A4NN	C	A	-4.25933	>=50	FEMALE	G3	Stage I	T1	M0	N0	4.0915	3.8952	4.80011	3.12885	4.14775	0.139305	0.0915018	4.1487	3.15023	3.21411	2.92323	4.69978	1.8156	5.2237	0.864723	3.57698	5.98857	3.32706	5.09952	7.12667	1.70142	3.01889	4.08188	4.20188
TCGA-DD-A4NO	C	B	3.39593	>=50	MALE	G1	Stage I	T1	M0	N0	3.32538	3.13739	5.31446	3.03354	5.00616	0.0715414	0.0618221	4.5035	2.1984	2.70546	3.20802	4.7709	1.58166	4.75296	2.16748	3.80493	6.38144	3.57262	4.1608	5.90868	1.67365	3.89592	3.66422	3.92415
TCGA-DD-A4NP	B	B	6.30836	<50	MALE	G3	Stage I	T1	M0	N0	3.072	2.43242	4.38126	1.9888	5.24577	0.188976	0	4.32219	1.69364	3.4034	1.17041	3.54137	1.67305	4.22937	1.46475	2.54011	4.24174	3.3117	3.69953	5.40055	1.13071	2.88813	3.69299	4.39074
TCGA-DD-A4NQ	C	A	-2.03318	>=50	MALE	G3	Stage II	T2	M0	N0	4.39889	4.25417	5.02599	2.88786	4.22807	0	0.0791695	4.1955	2.10226	1.98681	2.39544	4.04688	1.47452	3.66857	2.10896	3.01799	5.10353	4.11134	4.72677	6.55336	1.98126	4.38875	2.32798	5.2844
TCGA-DD-A4NR	A	A	-2.69084	>=50	FEMALE	G3	Stage I	T1	M0	N0	4.30403	4.48251	4.97711	3.61166	5.83499	0.0371261	0.344148	4.55612	2.18292	2.22216	2.00473	5.3239	2.24306	4.81918	2.29406	3.19971	6.47022	3.97343	4.71329	6.61698	2.95388	4.19541	4.12016	4.04376
TCGA-DD-A4NS	C	A	2.33314	>=50	FEMALE	G2	Stage I	T1	M0	N0	3.72796	2.95221	4.75493	2.80376	5.00041	0.867251	0.3869	4.50103	2.75209	3.33531	2.70581	4.87449	2.12087	4.29182	2.43229	3.506	5.69268	4.01117	4.62072	6.60319	2.55392	4.25867	4.15342	4.07555
TCGA-DD-A4NV	C	B	2.11443	>=50	MALE	G1	Stage III	T3	M0	N0	3.61813	2.98605	4.93595	2.78394	5.12335	0.467308	0.0864709	5.2918	2.3617	2.42514	2.21932	5.68261	1.88966	4.22028	1.51539	3.19851	6.08042	4.22448	4.62581	5.72668	1.44265	4.27499	4.42701	3.58649
TCGA-DD-A73A	C	B	1.42659	>=50	MALE	G2	Stage I	T1	M0	N0	2.79594	2.68362	4.55313	2.9155	4.23197	0	0	4.19967	2.19594	2.36269	2.04095	4.28565	1.79507	3.94637	2.23971	3.04585	5.9853	3.44497	4.12067	5.69837	1.21283	3.40341	3.28374	3.16342
TCGA-DD-A73B	B	B	-3.77041	>=50	FEMALE	G2	Stage I	T1	M0	N0	2.60346	2.47167	4.80976	2.46608	4.29246	0	0.0257368	4.74993	1.91767	2.44999	1.34793	3.60442	1.72024	4.24597	2.41282	3.20193	5.16433	4.43126	3.76642	4.81828	0.513991	3.42256	4.13527	3.97338
TCGA-DD-A73C	C	B	2.56866	>=50	FEMALE	G1	Stage III	T3	M0	N0	2.88623	2.81074	4.2722	2.55456	3.84843	0.039356	0.0995655	4.95559	3.1449	3.39427	2.2157	5.09599	2.03036	4.0211	3.0828	3.62604	5.76993	4.02466	4.29478	6.17266	1.57376	5.25487	3.71886	3.64329
TCGA-DD-A73D	B	B	2.42851	>=50	FEMALE	G1	Stage II	T2	MX	NX	4.29222	2.73634	4.97311	1.84691	6.14713	0	0.0281492	4.15926	2.91864	3.36621	1.98732	3.66939	1.77903	4.68649	0.231904	3.30547	4.96027	3.18948	4.13031	6.4784	1.54071	2.71267	3.31353	3.24501
TCGA-DD-A73E	C	A	0.593982	>=50	MALE	G1	Stage I	T1	M0	N0	3.95101	3.00272	4.80466	2.89459	2.7867	0	0.781163	5.31597	3.1702	4.12233	1.89331	4.70339	2.40718	5.00807	0.543072	4.05798	6.24731	4.21571	4.82537	6.73623	1.00531	4.27336	3.97009	4.17207
TCGA-DD-A73F	C	B	-1.92819	>=50	FEMALE	G1	Stage I	T1	M0	N0	3.4184	2.67641	4.56608	2.61583	3.79506	0	0	5.28017	2.06938	1.77979	1.62141	4.47502	1.53038	4.64836	2.51883	2.81379	5.47337	3.95475	3.88191	6.01757	1.18846	3.76482	3.55212	3.63002
TCGA-DD-A73G	B	B	3.73263	>=50	FEMALE	G3	Stage I	T1	M0	N0	4.12273	2.58626	3.23863	1.72731	4.80857	0	0.0556925	4.41676	2.13512	1.99128	1.40014	2.87068	0.818895	5.03743	0.490512	1.1148	4.50874	2.43947	3.58874	6.63869	0.358986	2.30212	1.78862	2.25609
TCGA-DD-AA3A	A	A	-6.1696	>=50	FEMALE	G4	Stage I	T1	MX	N0	4.8425	3.76665	5.77738	3.87413	4.37543	0.273908	3.85485	4.0672	4.11937	3.31449	2.9898	4.98666	2.69665	5.66528	1.96363	4.67332	6.75675	4.09203	6.707	7.53973	3.51159	4.2063	3.71942	5.48571
TCGA-DD-AAC8	A	A	2.55815	>=50	MALE	G3	Stage I	T1	M0	N0	4.54003	3.54024	5.5398	3.13549	3.99388	0	0.0369935	4.94677	2.83244	3.68311	3.38471	4.14157	1.99961	5.04612	0.7518	4.34399	6.72792	3.66185	4.88394	7.17536	1.57579	3.35606	3.32121	4.297
TCGA-DD-AAC9	B	B	5.15356	>=50	MALE	G2	Stage I	T1	M0	N0	2.70569	2.3291	3.77152	1.84377	3.03062	0.073958	0.0639176	4.3574	1.76772	1.89855	1.43796	3.70427	1.13881	4.13848	1.45631	2.03737	4.48704	2.65018	3.66723	5.74096	0.612041	2.97006	2.44005	4.28124
TCGA-DD-AACA	C	A	-3.35547	>=50	MALE	G3	Stage I	T1	M0	N0	3.76385	2.84191	4.69511	2.91799	4.02445	0.0961512	0.0282642	5.28326	2.75386	4.00434	3.59993	4.8048	2.4188	4.70353	0.813377	3.52317	6.31333	4.06986	4.3913	7.21132	1.00217	3.84866	3.93127	4.69206
TCGA-DD-AACB	C	B	-0.420448	>=50	FEMALE	G3	Stage I	T1	M0	N0	4.04358	3.93023	4.29784	2.96075	4.53011	0	0	4.28944	2.89532	3.93118	3.24296	3.84566	1.61302	5.34208	0.924782	2.97377	5.48015	3.14773	4.55868	7.20961	0.664419	3.69369	4.2705	3.5834
TCGA-DD-AACC	B	B	-0.0164357	>=50	MALE	G2	Stage I	T1	M0	N0	3.54735	2.83794	4.00624	3.3046	5.37418	0.209703	0.182358	3.92858	2.15653	1.89402	1.50116	3.78785	1.42785	4.707	2.26246	2.8393	5.25342	3.0807	3.58605	6.45724	0.931106	2.37692	3.45583	3.88427
TCGA-DD-AACD	B	B	5.34684	<50	MALE	G4	Stage I	T1	M0	N0	4.60932	3.11649	4.05519	1.96602	4.34113	0	0.0945832	4.08953	2.31008	2.59972	1.82017	3.13838	1.31147	4.19496	0.62734	2.45714	5.17508	2.79738	3.36321	6.10607	0.511553	2.63678	3.76674	4.51107
TCGA-DD-AACE	B	B	1.9234	>=50	MALE	G3	Stage I	T1	M0	N0	2.88374	2.24195	4.63873	2.08883	4.31725	0.219006	0	3.78725	2.29554	1.93058	1.5811	4.23467	1.22924	3.52275	0.357431	2.83039	5.79287	2.92891	3.91554	6.16848	0.475704	3.50035	3.77668	3.77452
TCGA-DD-AACF	C	B	-2.13522	>=50	MALE	G3	Stage I	T1	M0	N0	4.11656	2.6818	5.01859	2.57846	6.05306	0	0	3.95267	2.03511	1.59129	2.05591	3.4618	1.26865	4.44959	2.38492	3.22771	5.66391	3.92433	3.70965	6.44332	0.835623	3.59926	3.77312	4.85354
TCGA-DD-AACG	B	B	-0.0650089	>=50	MALE	G4	Stage II	T2	M0	N0	3.78864	3.63532	4.62143	3.18267	5.53943	0	0	4.34649	2.40822	1.57857	2.44621	3.59014	1.06026	5.17876	1.09216	2.79461	5.07939	3.3219	4.59971	7.06223	0.263145	3.49169	2.97111	2.0776
TCGA-DD-AACH	A	A	-6.66495	>=50	MALE	G3	Stage II	T2	M0	N0	4.47474	4.13708	5.23276	3.83849	5.62183	0.134296	0.144075	4.94543	2.56831	3.5856	3.04251	5.37984	2.38209	5.15153	2.91082	4.37728	7.0621	4.68294	4.99263	7.41238	1.75074	4.72934	2.99543	5.1571
TCGA-DD-AACI	B	B	5.25437	>=50	MALE	G3	Stage II	T2	M0	N0	4.64414	2.67725	4.23591	2.44481	4.28161	0	0	3.81899	2.20343	2.44026	1.79321	3.73225	1.42028	5.19904	1.886	2.40732	4.87619	2.839	4.14597	6.49765	0.50929	2.98841	3.8188	4.46056
TCGA-DD-AACJ	B	B	4.85347	>=50	MALE	G2	Stage II	T2	M0	N0	3.88773	3.393	4.77011	1.99763	5.89065	0	0	4.73738	2.05346	2.03895	2.0866	3.9821	1.44938	4.5001	0.0981598	2.84886	5.44092	3.00601	3.90264	7.70905	0.440318	2.03729	2.66265	3.56938
TCGA-DD-AACK	C	A	-0.217268	>=50	MALE	G2	Stage I	T1	M0	N0	4.58502	2.95959	5.09279	2.6513	5.65365	0	0.102748	4.69786	2.27553	2.39983	1.71066	4.5387	2.29208	4.50921	0.405258	3.24852	6.19516	3.83754	4.77323	6.72466	2.05342	4.58119	4.02875	4.74123
TCGA-DD-AACL	C	A	-3.67141	>=50	FEMALE	G3	Stage I	T1	M0	N0	4.27773	4.14127	4.85949	2.84837	4.71203	0	0.0579813	4.80991	2.47301	2.47792	2.17073	3.56649	1.5212	5.07143	2.14133	3.48122	5.96769	3.8775	5.68514	7.21221	1.38903	3.82909	3.046	5.01128
TCGA-DD-AACN	A	A	1.26713	<50	MALE	G3	Stage I	T1	M0	N0	4.1982	3.19797	4.95881	3.09789	6.41786	0.791841	0.124289	4.2899	3.4105	3.06226	3.23168	4.83153	2.05398	4.89782	1.43937	3.89668	6.37629	4.18778	5.52163	7.31104	2.81031	3.68838	5.04029	5.57411
TCGA-DD-AACO	B	B	2.70895	<50	MALE	G3	Stage I	T1	M0	N0	3.87005	2.60719	3.86279	2.77083	3.45938	0	0	4.34945	2.22938	3.46742	1.6621	3.76982	1.54152	5.69715	2.11624	2.19429	4.14151	2.494	3.7672	6.19011	0.109712	2.74392	2.74224	2.2106
TCGA-DD-AACP	A	A	-6.50967	>=50	MALE	G3	Stage I	T1	M0	N0	4.83677	4.13621	5.18433	3.61001	4.21448	0	0	4.52226	2.78033	3.65514	3.26423	5.11436	2.23471	5.3436	0.933065	3.89252	6.43709	4.15977	5.52095	7.37111	2.03053	3.17863	2.71809	4.52947
TCGA-DD-AACQ	B	B	0.173232	>=50	MALE	G3	Stage II	T2	M0	N0	3.8728	3.31007	4.54401	2.33092	6.41392	0	0	4.68122	2.13093	2.30523	1.22362	3.63332	1.62602	4.4383	2.46744	3.00057	5.69948	3.37325	4.25429	6.25591	0.841746	3.60815	2.96778	3.51043
TCGA-DD-AACS	C	A	-4.85826	<50	MALE	G3	Stage I	T1	M0	N0	3.3036	2.64983	4.11566	2.83128	4.95816	0.235025	0	4.29465	2.37877	2.92579	3.1716	5.03443	1.5193	4.52838	2.6166	3.67417	6.31435	4.20733	5.11911	6.45304	1.46483	4.21358	3.95463	4.98379
TCGA-DD-AACT	B	B	2.35136	>=50	FEMALE	G2	Stage I	T1	M0	N0	3.67963	1.52318	4.04962	1.88785	4.17167	0.709451	0.0516763	3.42803	1.79755	1.77253	1.57417	3.55344	1.27994	3.76077	0.916559	2.33857	4.81413	2.57006	3.60574	5.56602	1.05648	3.13013	3.28889	4.23321
TCGA-DD-AACU	C	A	0.423891	>=50	MALE	G3	Stage I	T1	M0	N0	3.65628	3.29482	5.39439	3.22109	5.26339	0.0448601	0.0387169	5.09074	2.442	2.92682	2.10238	5.11766	1.48705	4.26539	2.3804	3.6567	6.50496	3.28657	4.99323	7.29164	0.964837	4.32533	3.66835	5.37092
TCGA-DD-AACV	C	A	-7.6756	>=50	MALE	G3	Stage I	T1	M0	N0	3.52843	3.22817	5.46017	2.94898	4.58805	0	0	5.07568	1.87505	2.98394	1.866	4.54902	1.61564	4.79083	1.72524	3.5172	5.20362	4.13792	4.34229	6.38761	1.23154	4.37326	3.68307	4.63286
TCGA-DD-AACW	C	A	-3.37376	<50	MALE	G3	Stage I	T1	M0	N0	3.86858	3.42583	4.51829	3.7345	4.02226	0.199947	0.0364752	5.17043	2.27163	3.8245	3.20042	4.77177	1.5688	5.02311	0.550475	3.31289	6.42144	3.74234	5.67777	6.9654	1.45134	2.57666	4.02286	4.60972
TCGA-DD-AACX	C	B	-2.36211	>=50	MALE	G3	Stage II	T2	M0	N0	3.85658	3.02923	4.72805	2.16521	5.82323	0	0	4.47939	1.90636	2.25731	2.02775	4.47876	1.76714	4.27409	0.256151	3.16429	5.90936	3.47962	4.20626	6.98157	0.950113	4.39524	3.46602	4.39082
TCGA-DD-AACY	B	B	4.94695	>=50	MALE	G3	Stage I	T1	M0	N0	4.13997	2.40628	4.77107	1.92687	4.94528	0.03537	0.0603934	3.7707	1.61294	2.46923	1.64835	4.0735	1.71826	3.85546	1.01885	2.97364	5.33561	3.53425	4.07809	6.01078	1.29728	3.94494	3.49468	4.51347
TCGA-DD-AACZ	A	A	-3.89433	>=50	FEMALE	G4	Stage I	T1	M0	N0	5.62917	4.46842	5.72195	3.76969	4.86479	0.0383843	0.12814	4.88181	2.56977	3.11537	1.01784	5.34297	2.50518	4.98415	1.26772	3.93684	6.55498	4.00301	5.34738	7.15761	2.4431	4.58162	3.33487	4.0067
TCGA-DD-AAD0	C	B	-2.98238	>=50	FEMALE	G2	Stage I	T1	M0	N0	3.73274	2.55818	4.56773	2.50803	3.60517	0	0	4.65203	1.54267	2.27716	2.27822	4.51616	2.29689	4.80379	0.119061	3.48266	6.08396	3.95803	4.44897	6.32094	0.978409	2.83425	3.398	4.48758
TCGA-DD-AAD1	A	A	0.218334	>=50	FEMALE	G4	Stage I	T1	M0	N0	3.93059	2.8648	4.85446	3.14266	6.37852	0.460118	0.47324	4.01922	2.99071	3.34764	3.8608	5.34927	2.53593	4.81872	1.9283	3.78499	6.25149	4.23812	5.16827	6.71222	1.98056	4.88108	4.57708	4.17961
TCGA-DD-AAD2	C	B	-0.782806	>=50	MALE	G2	Stage I	T1	M0	N0	3.38026	2.75911	5.72754	3.39181	5.3194	0	0.203173	4.53017	2.06187	2.30982	2.654	4.57181	1.80837	4.38757	1.3782	3.16138	6.1101	3.45241	4.17871	6.40143	1.52235	3.67601	3.16626	3.52359
TCGA-DD-AAD3	C	B	1.7405	<50	MALE	G2	Stage I	T1	M0	N0	3.01025	2.9928	4.60116	2.70859	5.68223	0.0388409	0.160281	4.15586	2.75353	2.85712	1.84025	4.55311	1.32547	4.03843	0.897772	3.12366	5.84496	2.96891	4.73766	6.61723	0.88244	4.23241	3.85931	3.67512
TCGA-DD-AAD5	A	A	-2.38086	>=50	MALE	G3	Stage I	T1	M0	N0	5.71572	4.30738	5.41188	2.43843	5.31771	0	0	4.10884	3.27141	2.35109	1.88419	4.6248	1.65529	4.42444	1.13422	3.37254	5.91481	3.68647	5.71671	7.80737	2.28935	3.5835	4.47591	4.46913
TCGA-DD-AAD6	B	B	-1.37821	>=50	MALE	G3	Stage III	T3	M0	N0	4.5131	2.54506	4.59729	2.4507	3.02885	0	0	3.37509	2.325	1.42785	1.74525	3.77067	1.85173	3.9713	0.851698	3.28144	5.18259	3.62454	4.35885	5.67193	1.29672	3.18477	3.44038	3.62803
TCGA-DD-AAD8	B	B	-1.40183	>=50	FEMALE	G2	Stage I	T1	M0	N0	3.4542	2.27174	5.16709	1.90113	5.53163	0	0	4.96967	2.71339	2.73766	0.951614	3.50765	1.58683	4.48348	2.65856	2.31923	4.5898	3.37306	4.42173	5.79672	1.15555	4.12166	3.71203	2.96712
TCGA-DD-AADA	B	B	4.27658	>=50	FEMALE	G3	Stage I	T1	M0	N0	3.34159	2.15719	3.85437	2.40245	3.86863	0.721627	0.0564809	3.59636	2.69702	2.85898	2.33988	3.93252	1.56215	4.25881	1.47284	2.32538	5.20553	2.93239	4.36962	5.9508	1.02781	3.17608	2.47035	3.18357
TCGA-DD-AADB	A	A	-4.20389	>=50	MALE	G4	Stage I	T1	M0	N0	4.21782	4.30646	4.62166	3.0754	4.81098	0	0	4.52464	2.70964	3.24558	3.89541	4.26877	2.31073	4.97687	1.02355	3.42324	6.1055	4.60282	5.68645	7.19008	1.35041	4.11809	4.21145	4.46047
TCGA-DD-AADC	A	A	-5.17707	>=50	MALE	G3	Stage I	T1	M0	N0	4.50807	2.33043	6.13675	2.46792	4.29978	0.0606995	0.414751	4.35054	2.04847	3.59022	3.16179	4.37606	1.98149	3.79708	2.07377	4.21353	5.54088	4.43098	6.07717	7.07588	1.85069	3.5022	3.7032	6.02535
TCGA-DD-AADD	A	A	-5.66541	>=50	MALE	G4	Stage I	T1	M0	N0	4.13388	3.66621	4.78437	3.36895	4.96439	0	0	5.46351	2.43351	3.7676	4.43172	5.12199	2.13658	4.74876	0.532647	3.68579	6.47855	4.2768	4.94583	6.82976	1.23371	4.70789	4.63255	5.5718
TCGA-DD-AADF	B	B	-0.415892	>=50	FEMALE	G4	Stage I	T1	M0	N0	3.65635	3.08489	4.87258	2.51546	5.64217	0	0	4.42114	2.10038	1.82662	1.31757	3.42478	1.63044	4.28717	0.927607	1.99841	4.91497	2.91269	3.3243	5.79412	0.538418	2.05893	3.04259	3.66599
TCGA-DD-AADG	B	B	1.53729	>=50	MALE	G3	Stage III	T3	M0	N0	3.27554	2.33702	3.91084	2.75856	4.19786	0.0358015	0.282607	4.88816	1.76638	2.8717	1.21826	4.00723	1.79761	4.43693	0.467838	2.50549	5.97704	3.62847	3.79463	6.37114	0.821264	3.28714	2.74848	3.64885
TCGA-DD-AADI	C	B	2.51105	<50	FEMALE	G3	Stage I	T1	M0	N0	4.11012	3.07415	4.0221	2.64832	7.44629	0.0906843	0.116108	3.67178	2.70245	3.24419	2.86197	3.85919	1.51433	5.16874	1.62436	2.70219	5.68021	3.85182	4.34397	7.7978	0.679511	2.43786	4.12063	3.8758
TCGA-DD-AADJ	B	B	2.09246	>=50	FEMALE	G3	Stage I	T1	M0	N0	3.64877	2.51809	3.80745	2.16078	6.38601	0.0941136	0	4.43062	2.118	2.15774	1.96309	3.8395	1.46821	4.97023	1.27465	2.2615	4.96141	3.14141	3.88302	6.44634	0.604939	2.42109	1.94946	4.66526
TCGA-DD-AADK	B	B	1.99705	>=50	FEMALE	G3	Stage II	T2	M0	N0	3.60791	2.98295	4.21928	1.53896	5.02687	0.219877	0.145794	4.18037	1.93871	2.19418	2.18328	3.23836	1.67517	4.4987	1.51672	2.5408	4.92904	2.51824	4.08857	6.15044	1.14314	2.58466	3.00336	3.58558
TCGA-DD-AADL	C	A	-1.94042	>=50	MALE	G4	Stage I	T1	M0	N0	3.91369	3.06335	5.11469	3.76387	4.4241	0.062658	0.0804417	5.37421	2.67879	2.66393	2.26407	4.78714	1.51772	4.50528	1.42624	3.09784	6.06034	3.91412	4.64572	6.04971	0.977475	4.46162	3.55627	4.8102
TCGA-DD-AADM	B	B	1.31204	>=50	MALE	G3	Stage II	T2	M0	N0	3.96548	3.75782	4.07951	2.47946	4.65298	0.0706961	0	4.64402	2.33816	2.32554	1.78923	3.89174	1.44344	4.61517	0.839599	2.908	5.5886	3.02174	3.9039	6.47062	0.421795	2.67595	2.79393	4.85278
TCGA-DD-AADN	B	B	1.05528	>=50	MALE	G4	Stage I	T1	MX	NX	5.35461	5.31018	3.81753	2.59644	3.54938	0	0.0504347	4.32892	2.61216	1.27672	2.47107	3.58686	1.2663	4.48764	0.486937	2.30561	4.66903	2.55176	4.27925	6.99747	0.467879	2.78977	1.9773	2.26777
TCGA-DD-AADO	B	B	3.38048	>=50	MALE	G3	Stage I	T1	M0	N0	3.71339	3.52618	3.25174	2.68256	4.36772	0	0.0310042	3.39952	2.28722	1.71932	1.63263	3.13926	0.944443	5.46022	0.370943	1.88118	4.67424	2.14943	4.47866	7.09189	0.256913	2.09896	2.26891	2.73136
TCGA-DD-AADP	C	A	-1.01806	<50	MALE	G3	Stage I	T1	M0	N0	3.73395	2.40206	4.58471	3.19462	6.17544	0.123968	0.0724719	5.24913	2.01183	3.88999	2.53211	4.64066	1.57028	4.70583	1.20843	3.23473	6.1013	3.5871	4.39654	6.82671	1.95944	3.21262	3.48618	3.93757
TCGA-DD-AADQ	B	B	3.40671	>=50	MALE	G3	Stage II	T2	M0	N0	4.42501	2.10988	4.97214	2.61289	5.61205	0	0	4.40788	2.47077	1.68047	1.76094	3.56435	1.60069	4.38505	1.45211	3.18289	5.54673	2.97849	4.12368	5.23022	1.29477	3.15669	2.97912	5.26655
TCGA-DD-AADR	B	B	-0.883363	>=50	MALE	G3	Stage I	T1	M0	N0	4.43312	3.36634	4.61482	2.64533	4.15593	0.037849	0	5.49025	1.74815	2.49646	2.06571	3.90524	1.5993	4.84409	1.54836	2.76593	4.99317	3.47468	4.38403	6.26874	0.674196	3.10752	2.54962	4.4573
TCGA-DD-AADS	B	B	6.72564	>=50	MALE	G2	Stage I	T1	M0	N0	3.57593	2.0884	3.15766	1.43261	2.86909	0	0.0337002	4.666	1.72704	2.1432	0.548749	3.08319	0.780114	5.07079	0.376373	1.38953	2.85058	2.142	3.28238	4.76056	0.15916	2.14438	2.88241	2.88828
TCGA-DD-AADU	B	B	5.73172	>=50	MALE	G3	Stage II	T2	M0	N0	3.24183	2.49631	4.4453	1.95472	3.04633	0.0959376	0.0558592	4.38765	1.34209	1.4181	1.62078	2.99962	1.05494	3.81352	0.355604	2.04386	5.19887	2.36441	3.66784	5.44591	0.908218	2.91385	2.5495	5.25507
TCGA-DD-AADV	C	A	-3.41267	>=50	MALE	G3	Stage I	T1	M0	N0	3.6741	3.37002	5.72736	3.66684	4.93467	0.167426	0.0744885	5.20596	2.66099	3.31821	2.12795	5.09481	1.6179	4.53777	1.93714	3.59751	5.68061	3.4782	4.5809	6.78607	0.873454	4.18277	3.88005	4.65981
TCGA-DD-AADW	A	A	-6.4609	<50	MALE	G3	Stage I	T1	M0	N0	3.93196	3.31844	5.13783	2.76111	7.26131	0.100604	0.2214	4.67257	3.26554	3.65188	2.98736	5.42939	2.9283	5.37929	2.64447	3.25857	6.06891	4.62691	5.15758	6.7979	2.09252	3.77423	3.07914	5.43074
TCGA-DD-AADY	C	A	-1.59777	>=50	FEMALE	G2	Stage I	T1	M0	N0	3.98176	1.75956	4.98726	2.99738	6.16102	0	0	4.81164	2.75717	3.62098	1.8754	4.88711	2.06541	4.58738	1.28653	3.82605	5.96566	3.44847	4.61428	7.10259	1.06659	4.29871	3.48802	4.90066
TCGA-DD-AAE0	A	A	-3.95667	<50	FEMALE	G4	Stage III	T3	M0	N0	4.95128	3.27334	4.62699	2.68164	4.80258	0	0.159734	3.89958	3.26492	3.15775	3.14395	4.26151	1.70618	5.16981	2.72717	3.45702	6.15255	3.9349	5.38408	8.24635	1.43678	3.1353	2.99184	5.52952
TCGA-DD-AAE1	B	B	1.4737	>=50	MALE	G3	Stage I	T1	M0	N0	2.97688	2.75568	3.89212	2.69394	3.09348	0.0459487	0.0396586	4.23175	1.6168	2.31533	3.10133	3.81084	1.1158	4.73733	0.414681	2.48209	5.89659	3.14919	5.03531	6.47011	0.926218	2.12837	3.27429	4.51778
TCGA-DD-AAE2	C	B	-0.422694	>=50	MALE	G3	Stage I	T1	M0	N0	3.90937	2.80889	4.742	2.19435	4.13405	0.20559	0.026932	4.68613	2.10841	1.99879	1.30303	4.49982	2.033	4.4056	2.91806	3.32436	5.42052	4.12464	4.27942	6.12544	0.534118	4.48705	4.20645	4.63227
TCGA-DD-AAE3	B	B	6.12496	>=50	MALE	G2	Stage I	T1	M0	N0	3.48968	2.22	4.51238	2.10881	4.68181	0.0438618	0.0747393	4.59754	1.51097	1.30947	1.14628	3.5786	1.42049	4.1016	1.62953	2.40206	4.29218	2.82376	3.41225	5.48768	0.696194	2.14074	1.98876	4.74282
TCGA-DD-AAE4	B	B	1.77715	<50	FEMALE	G1	Stage I	T1	M0	N0	3.65249	2.36933	3.53118	2.10091	4.65054	0.0448285	0	4.39637	1.96805	2.40863	0.882392	3.39219	1.3206	4.65056	2.65773	1.86592	3.63282	2.94176	3.45795	6.06102	0.181596	2.29841	2.96895	3.09055
TCGA-DD-AAE6	B	B	-3.82233	>=50	FEMALE	G2	Stage I	T1	M0	N0	3.99627	3.78538	5.14818	1.9024	4.65146	0	0	5.40473	2.20388	1.95735	1.42327	3.08472	0.847378	4.45518	0.0866129	2.91962	5.85257	3.08827	4.26949	5.9332	0.726117	3.65582	3.11519	4.6136
TCGA-DD-AAE7	B	B	4.53041	>=50	MALE	G2	Stage I	T1	M0	N0	2.71794	2.98066	4.41	2.09501	3.43507	1.02489	0	4.07634	1.82404	2.12074	1.33014	4.15789	1.4891	4.21105	1.86798	2.61187	4.59677	3.23467	3.75509	5.84249	0.993912	3.15531	2.52719	3.62284
TCGA-DD-AAE9	B	B	1.5844	>=50	MALE	G3	Stage I	T1	M0	N0	3.56902	2.52047	4.06826	1.7449	2.91898	0.0602847	0.0520672	4.79813	2.93627	2.73589	2.47402	3.16514	1.23774	4.21422	0.166033	2.19414	5.88981	2.41377	4.39708	5.79399	0.687093	3.46375	4.19637	3.33284
TCGA-DD-AAEA	B	B	-2.1881	>=50	MALE	G3	Stage I	T1	M0	N0	3.99096	2.79038	5.00595	2.58592	4.62536	0	0.054041	4.56385	2.06665	1.45117	1.91945	2.94572	1.10994	4.10518	0.316048	2.4092	4.94742	2.41016	4.08316	5.30353	1.06761	3.21526	3.55701	4.20152
TCGA-DD-AAEB	B	B	6.06208	>=50	MALE	G2	Stage I	T1	M0	N0	3.06964	1.80921	3.53004	1.2792	4.07195	0.0374349	0.0322972	3.51109	1.5983	2.5962	0.756059	2.70183	0.964893	4.12544	0.257445	1.48088	3.44708	2.3331	2.84964	5.09338	0.302887	2.7523	3.09044	1.95436
TCGA-DD-AAED	C	B	2.85718	>=50	MALE	G3	Stage I	T1	M0	N0	3.89563	3.10944	4.63792	2.9951	4.15544	0	0	3.40945	2.27749	2.08873	2.69774	4.36619	1.02343	4.00506	0.182409	2.35367	5.75556	2.55164	4.39373	6.67864	1.42854	4.47273	5.15374	2.78546
TCGA-DD-AAEE	C	B	-1.12666	>=50	MALE	G4	Stage I	T1	M0	N0	3.72243	2.42087	4.89614	3.3644	4.13534	0	0.0530409	5.16615	2.19247	3.47981	2.56538	4.15775	2.46154	4.94977	1.84042	3.691	6.51188	3.41405	4.12172	5.55483	0.748856	3.42599	3.90618	3.93258
TCGA-DD-AAEG	C	B	0.832954	>=50	FEMALE	G3	Stage I	T1	M0	N0	3.8072	3.63765	5.49144	1.935	5.25099	0.0586886	0.322269	4.62436	1.9253	2.61041	2.42516	4.0655	1.59396	3.59245	2.63822	3.60823	6.01812	3.29051	4.55175	6.47153	0.672247	3.72463	3.88708	4.78491
TCGA-DD-AAEH	B	B	2.03905	>=50	MALE	G2	Stage I	T1	M0	N0	3.88682	2.03755	4.45581	2.15806	4.90907	0.349532	0.0336662	4.67548	3.03513	2.95516	1.91476	3.89898	1.53477	4.35347	1.30637	2.48674	5.16586	3.08411	4.20228	6.2817	0.950202	3.62386	3.83183	3.72191
TCGA-DD-AAEI	B	B	-1.99619	>=50	MALE	G2	Stage I	T1	M0	N0	3.8816	2.16206	4.44828	2.08964	3.60955	0.0347564	0	4.67548	1.87571	1.42744	2.23976	4.38384	1.56993	4.21937	0.338966	2.54873	5.50964	3.28371	3.73131	6.13835	0.584325	3.79986	3.00639	3.74603
TCGA-DD-AAEK	C	A	-1.16903	>=50	MALE	G3	Stage II	T2	M0	N0	3.06113	3.13069	5.90809	3.42462	3.55709	0.139984	0.0619504	4.46957	2.40883	3.57446	2.12569	5.03179	1.6587	4.48664	1.31345	3.43566	5.98982	3.47621	4.57259	6.52061	1.4501	3.99398	4.0405	4.7976
TCGA-DD-AAVP	B	B	2.96574	<50	MALE	G1	Stage I	T1	M0	N0	5.81919	2.93535	3.88028	1.63502	3.02303	0.127409	0.0562481	4.20606	1.80679	1.95923	1.37466	3.64071	1.83522	4.8858	0.761257	2.65893	5.51794	3.49248	3.84113	6.76431	0.440152	3.77479	3.24108	4.62186
TCGA-DD-AAVQ	B	A	-2.19983	<50	MALE	G2	Stage I	T1	M0	N0	3.92448	3.16571	4.16546	2.29771	6.57173	0.21586	0.187764	3.69215	2.62045	3.04864	2.68591	3.86537	1.76285	4.79994	1.33352	2.49936	5.29856	3.15314	3.96468	6.95573	1.05516	2.83977	3.94395	4.17295
TCGA-DD-AAVR	C	B	3.03137	<50	MALE	G2	Stage I	T1	M0	N0	3.3296	2.45404	4.22933	2.84352	6.09213	0.0347401	0.14398	4.01587	2.55636	2.3956	1.52194	4.6594	1.64201	4.48855	1.90487	2.94911	5.29862	3.1906	4.36508	6.32529	0.921902	3.5966	3.26539	4.79125
TCGA-DD-AAVS	A	A	-2.61524	>=50	MALE	G2	Stage I	T1	M0	N0	3.47008	2.8953	5.15838	3.4756	5.29975	0.198601	0.0888896	5.57916	3.44093	3.59506	3.38038	4.85159	1.62608	5.61439	1.9795	3.27574	6.42907	4.00806	5.41586	6.99513	1.57378	3.14846	4.1435	5.6507
TCGA-DD-AAVU	B	B	1.12812	<50	MALE	G2	Stage II	T2	M0	N0	3.42781	4.25364	4.39164	2.51466	7.27791	0.0387963	0	4.6419	2.32893	2.69541	2.01972	3.99455	1.36515	4.95895	0.661487	2.61464	5.02176	2.83497	3.94241	7.86282	0.600304	3.30855	3.17276	2.98615
TCGA-DD-AAVV	C	A	0.699832	>=50	MALE	G3	Stage II	T2	M0	N0	4.46611	2.85976	5.34845	2.29039	5.04616	0.0843905	0.142425	4.26712	2.32658	2.57979	2.82453	4.65344	1.52062	4.55555	2.95947	3.3266	5.71483	3.69904	4.5554	6.6548	1.06622	3.96736	3.72624	4.98702
TCGA-DD-AAVW	C	A	0.0940976	<50	MALE	G2	Stage I	T1	M0	N0	2.97311	2.81679	4.99604	3.43571	5.55372	0.320699	0.280228	3.97966	2.59136	2.86113	2.40906	4.8576	1.70002	4.72091	1.80584	2.91716	6.03544	3.16728	4.52176	6.61219	1.04126	3.66812	3.97352	3.93861
TCGA-DD-AAVX	C	B	4.37619	<50	MALE	G2	Stage II	T2	M0	N0	3.40207	3.13679	4.41238	2.63327	4.23142	0.0585257	0	5.44377	1.74519	3.59141	2.43263	3.98895	1.84534	4.09412	1.17777	3.22611	5.71977	3.63982	4.01035	6.21723	1.60765	3.28509	4.93091	5.17481
TCGA-DD-AAVY	C	B	4.29833	>=50	MALE	G2	Stage III	T3	M0	N0	4.18095	3.5211	5.33333	2.96847	3.41273	0	0	5.14234	2.29888	3.07471	2.75645	4.40291	1.86035	4.25642	0.379643	3.48993	6.4666	3.69314	4.1549	7.00485	1.53972	3.8289	4.09484	3.41409
TCGA-DD-AAVZ	C	A	-0.923712	<50	MALE	G2	Stage I	T1	M0	N0	3.30542	3.37996	4.96871	3.14994	6.21139	0.086504	0.180205	4.32946	2.0224	3.23658	3.9644	4.81873	1.69093	4.80076	2.45275	3.01461	6.08264	2.96671	4.60907	6.90806	2.22187	3.19836	4.0573	3.92191
TCGA-DD-AAW0	C	A	1.16518	>=50	MALE	G2	Stage I	T1	M0	N0	3.94397	3.25628	4.90784	3.18318	5.47261	0.277004	0.0642962	4.88981	2.26377	2.65806	2.55693	4.8976	1.62226	4.33223	1.8983	3.58852	6.16904	3.27489	5.05729	6.39399	1.4745	3.87305	4.22955	4.05004
TCGA-DD-AAW1	B	B	4.81371	>=50	MALE	G2	Stage III	T3	M0	N0	3.36206	2.11991	4.38571	2.07666	2.96725	0.123299	0.0543902	4.70857	1.53199	3.07058	2.51956	3.93819	1.7378	4.33188	0.565894	2.9715	5.66454	3.56091	3.82837	6.07285	0.688774	3.81521	4.19462	4.35126
TCGA-DD-AAW2	C	B	1.24634	>=50	MALE	G2	Stage I	T1	M0	N0	3.56873	2.75247	4.89963	2.77898	3.38519	0.16289	0	4.70928	2.8053	3.50608	2.60305	4.40357	1.7468	3.9725	0.657189	3.65032	6.101	3.49961	4.01527	6.39753	1.07614	3.08388	4.21963	3.13689
TCGA-DD-AAW3	C	B	2.53563	>=50	MALE	G2	Stage I	T1	M0	N0	3.93416	2.48645	4.80662	2.53164	3.51556	0.0514619	0	4.47608	3.11036	2.63814	2.54786	4.51881	1.84515	4.09756	0.304836	3.51437	5.74547	3.58951	4.16812	6.28184	1.54709	3.68179	4.98429	3.4503
TCGA-ED-A459	C	A	-2.6918	<50	MALE	G2	Stage II	T2	M0	N0	4.41468	3.10748	5.25366	3.20499	4.77598	0.0364421	0.0622078	4.6714	1.91423	2.1877	2.95977	4.71856	1.58777	4.19377	3.3161	3.29131	6.02176	3.3419	4.7568	6.16926	0.872057	3.98015	3.80688	4.54179
TCGA-ED-A4XI	C	B	3.7839	>=50	MALE	G3	Stage II	T2	M0	N0	2.36287	2.2256	4.57111	2.63417	5.14325	0.9573	0.0873044	4.82589	2.08391	2.90609	1.80462	4.50444	1.46797	4.32912	2.17773	2.85906	5.52278	3.40852	4.10558	5.98949	1.49051	3.87048	3.98956	4.15742
TCGA-ED-A5KG	A	A	-3.38026	>=50	FEMALE	G2	Stage II	T2	M0	N0	3.85506	3.43697	5.55625	4.34864	5.13814	0.287882	0.561196	4.39568	3.49783	4.19489	2.92038	5.09251	2.98593	5.04819	3.53756	3.99345	6.2097	4.7098	5.66061	7.62023	2.28764	4.65333	5.66585	4.97362
TCGA-ED-A627	C	A	2.66579	>=50	MALE	G2	Stage I	T1	M0	NX	3.71956	2.81769	4.95528	2.90477	4.96471	1.71012	0.257804	4.36349	2.40089	3.01307	2.10589	4.82044	2.40487	4.49374	3.10032	3.29366	5.30528	3.93831	4.58189	6.54176	2.18749	4.11153	4.58309	4.68635
TCGA-ED-A66X	A	A	-2.58969	<50	MALE	G3	Stage III	T3	M0	N0	4.02821	4.06984	5.1506	3.2375	6.07597	0.435246	0.644517	3.79391	2.63113	2.68457	4.02569	5.44693	2.26452	4.49338	1.35487	3.64095	6.14432	3.56893	5.06521	7.18608	1.91821	3.98352	3.71386	4.3813
TCGA-ED-A66Y	A	A	-4.44729	>=50	FEMALE	G3	Stage III	T3	M0	N0	3.53029	3.16976	4.684	3.65053	5.17789	0	0.179767	3.81236	2.61777	3.18921	4.07104	4.68311	2.48858	4.61236	0.276681	4.34121	6.27027	4.67153	5.09054	6.94626	2.20036	4.46739	2.00403	4.46756
TCGA-ED-A7PX	A	A	-1.82825	<50	FEMALE	G3	Stage II	T2	M0	NX	5.09308	4.33856	5.5611	2.42398	5.47164	0.409982	1.31758	3.84034	3.30073	3.10227	2.81459	5.27663	2.4265	4.92594	2.46486	3.65851	6.64128	3.71655	5.77734	6.52548	1.07607	4.44926	3.07532	5.23007
TCGA-ED-A7PY	C	B	0.889495	<50	FEMALE	G3	Stage II	T2	M0	NX	3.31764	2.26708	4.17318	2.85245	6.98115	0.0503948	0	4.02875	2.7133	3.26302	2.93372	3.8123	1.06352	5.21596	2.23845	2.61879	5.19939	3.65474	4.40425	6.32143	1.02158	2.40451	4.23853	3.57662
TCGA-ED-A7PZ	B	B	0.277651	>=50	MALE	G2	Stage II	T2	M0	NX	4.5189	3.18909	4.46107	2.53538	4.26816	0	0.0492399	5.24916	3.08516	3.03232	2.41496	3.39095	1.10883	4.44948	0.262718	2.90411	4.83993	2.74288	4.38655	7.63184	0.739678	3.24186	2.64597	3.86031
TCGA-ED-A7XO	B	B	-2.96362	<50	MALE	G2	Stage III	T3	M0	N0	3.64231	3.02759	4.66556	2.70688	4.0282	0.468884	0	4.72143	1.71791	2.11538	1.60926	4.2288	1.38267	4.28685	1.33256	2.78428	5.13459	3.73448	3.92633	6.11147	0.727151	3.88467	3.10379	4.49247
TCGA-ED-A7XP	C	A	0.151882	>=50	FEMALE	G3	Stage II	T2	M0	N0	3.81253	3.71402	4.83291	3.52751	3.62629	0.390961	0.181464	4.51285	2.25581	2.78546	3.0686	4.78464	1.58304	4.60655	1.62568	4.09479	6.91184	3.24775	4.53418	5.76579	1.07893	4.91596	3.99475	4.56673
TCGA-ED-A82E	A	A	3.01025	>=50	FEMALE	G2	Stage III	T3	M0	N0	3.60592	3.83797	5.15878	2.43174	3.33313	0.132716	1.21892	4.30242	3.34786	2.49306	2.40345	5.66491	2.67311	5.06721	2.55906	3.20958	6.06476	4.37221	6.07385	7.95831	2.09948	4.85192	2.61797	5.63568
TCGA-ED-A8O5	C	A	-1.29222	>=50	FEMALE	G3	Stage III	T3	M0	N0	3.21518	2.77082	4.36723	3.58659	6.60579	0.106517	0.0313911	4.21952	2.96266	4.41575	2.4215	4.54426	1.60232	4.77281	0.885095	3.12357	6.00382	3.76808	4.89557	7.59188	1.85016	2.99689	4.31335	4.31733
TCGA-ED-A8O6	A	A	-2.61282	>=50	FEMALE	G3	Stage III	T3	M0	N0	4.47616	4.50899	5.21642	2.95817	4.87451	0.0364528	0.0923606	3.60632	2.29752	2.63098	4.27533	4.59671	2.51578	5.03006	0.505229	3.14278	6.0906	3.82653	5.11859	6.87854	1.29479	3.26994	3.52014	3.95931
TCGA-ED-A97K	A	A	-1.69417	>=50	MALE	G2	Stage III	T3	M0	N0	5.24463	4.04818	5.38101	3.65541	4.46326	1.12029	0.614257	4.86947	2.89861	3.99309	4.07236	5.53798	2.34713	4.88214	3.20051	3.59183	6.22283	4.83013	5.61534	7.33689	2.17117	4.42789	3.88729	5.17954
TCGA-EP-A12J	C	B	0.997099	>=50	MALE	G1	Stage I	T1	MX	NX	3.22578	2.63812	4.68155	2.90955	3.07583	0.0434136	0	5.59728	2.22671	2.85574	2.9325	4.33864	2.30676	4.74325	0.59116	3.28366	6.03715	3.99464	4.06543	6.19861	0.636704	3.74603	5.99608	3.73224
TCGA-EP-A26S	C	B	3.13369	>=50	MALE	G2	Stage I	T1	MX	N0	3.01073	2.61502	4.60936	2.45376	3.59511	0.0259158	0.0223468	5.04312	2.09173	3.63317	1.87719	4.01195	2.04741	4.2648	0.468209	3.08009	5.3242	3.677	3.94622	6.42916	0.777664	4.00639	4.07444	3.42454
TCGA-EP-A2KA	C	A	-2.63074	>=50	FEMALE	G3	Stage III	T3	MX	NX	5.51792	2.64387	4.21281	2.38713	7.17002	0.161199	0.112964	5.42068	2.66431	2.26363	2.05738	4.38595	1.80142	3.93076	0.636134	2.91434	5.20786	3.47606	4.90192	7.80249	1.20561	3.91698	3.71631	3.65311
TCGA-EP-A2KB	C	B	-1.89516	<50	FEMALE	G2	Stage I	T1	MX	NX	3.53083	2.26941	4.23193	3.4763	3.93709	0	0.0227503	4.3765	1.84592	3.07212	2.75407	3.91525	1.47574	4.77882	0.288725	3.19703	6.09124	3.49873	4.35981	6.54527	1.81735	2.84538	3.38035	4.63091
TCGA-EP-A2KC	C	B	0.322797	>=50	MALE	G3	Stage I	T1	MX	NX	3.56746	2.9722	4.83835	2.71	4.00961	0.0646997	0.0830463	4.24491	2.50217	2.78143	2.88221	4.2447	1.83393	4.43269	0.427864	3.33393	5.78254	3.60467	4.31211	6.67903	1.16955	3.526	3.96736	3.77129
TCGA-EP-A3JL	B	B	1.83721	>=50	MALE	G2	Stage I	T1	MX	NX	4.13697	2.79233	5.15182	2.07838	4.26477	0	0.0995528	3.91493	1.87772	1.87795	2.33139	3.69965	1.46749	3.93414	1.20421	2.29256	4.90897	2.8472	3.63359	5.84328	0.763095	2.88913	2.94979	4.97489
TCGA-EP-A3RK	C	A	-2.14181	>=50	MALE	G2	Stage III	T3	MX	NX	4.12349	3.47941	4.89	2.73877	4.40026	0.0377875	0.425275	5.10989	2.49832	3.10332	2.27051	4.98518	2.25528	5.05423	1.29061	3.04989	5.87734	3.08019	4.52957	6.76945	1.25355	2.87113	3.72156	4.47191
TCGA-ES-A2HS	B	B	4.55957	>=50	MALE	G2	Stage I	T1	MX	NX	2.96167	2.74645	3.05309	1.79595	4.56549	0.153087	0.0275532	4.86199	2.44569	2.99338	1.48884	3.08492	1.46234	4.88802	0.294099	1.18439	3.5835	2.70131	3.52509	6.35204	0.13114	2.20815	2.59722	3.25054
TCGA-ES-A2HT	B	B	6.75903	>=50	MALE	G2	Stage I	T1	MX	NX	3.51472	2.64328	3.96594	1.19172	5.39083	0.198195	0.0226917	4.38003	1.40755	1.36707	1.38247	3.03746	1.12785	3.66802	1.24794	1.96506	4.13811	2.37038	3.2404	5.87618	0.218577	2.18535	3.38868	3.33708
TCGA-FV-A23B	C	A	-2.46976	>=50	FEMALE	unknow	Stage II	T2	M0	N0	3.4534	2.39793	4.93697	3.50878	3.76551	0.0289343	0	5.31893	2.58071	3.00045	2.83841	4.74651	2.59959	5.10704	1.10459	3.38421	6.0874	4.01481	4.71144	6.68552	1.32808	3.29132	3.20938	4.68482
TCGA-FV-A2QQ	C	B	2.8536	>=50	MALE	G2	Stage I	T1	MX	N0	4.00054	3.945	5.10225	2.13966	7.01294	0.0349008	0.0301073	4.79982	2.49986	2.23664	2.8475	4.43895	1.63002	4.71535	1.64725	3.19737	5.40375	3.06526	4.47209	6.95844	1.157	3.16748	3.2658	4.05779
TCGA-FV-A2QR	C	B	0.627992	>=50	MALE	G1	Stage I	T1	M0	N0	3.25205	3.09476	5.17766	2.59706	4.41864	0.04052	0.102448	4.33945	2.52185	3.05468	2.21062	4.7636	2.42973	4.44328	0.971395	2.87406	5.83235	3.82385	4.44997	6.43229	0.601483	4.1478	3.13208	4.26897
TCGA-FV-A3I0	A	A	2.62513	>=50	FEMALE	G2	Stage II	T2	M0	NX	4.66666	4.42749	5.03456	1.78465	5.15582	0.0874855	0.432919	4.22513	3.897	2.51781	2.97625	5.30001	2.6499	4.52736	3.49961	3.54923	6.48754	3.44707	5.53481	8.34397	2.14338	5.0385	4.34009	4.04774
TCGA-FV-A3I1	A	A	-2.03162	>=50	FEMALE	G2	Stage II	T2	MX	N0	3.78453	4.34486	5.10732	3.34262	5.79546	0.0805529	0.103237	4.52611	2.81624	2.95146	2.71228	5.29536	1.91339	4.45799	2.45728	3.77838	6.21947	3.50099	4.66683	6.68844	1.18635	4.7791	3.91515	4.1153
TCGA-FV-A3R2	A	A	-1.79204	>=50	MALE	unknow	Stage I	T1	MX	NX	3.76103	3.79966	5.10129	3.9508	4.7448	0	0.032915	6.49447	3.58323	3.64214	2.96531	4.94152	2.50875	4.73618	2.31103	3.67197	7.13838	3.39829	5.52551	6.52817	0.820614	4.75425	4.98359	4.18035
TCGA-FV-A3R3	C	B	4.64531	<50	FEMALE	G2	Stage I	T1	MX	NX	2.15861	2.42043	4.56447	2.59075	4.89039	0.096374	0.777322	5.27614	2.8789	2.47679	2.18365	4.98261	2.01542	4.19582	1.82403	2.97828	5.85538	3.29377	4.77299	6.03518	0.87685	4.39461	3.26477	4.44776
TCGA-FV-A495	B	B	0.191335	>=50	FEMALE	G2	Stage II	T2	M0	NX	3.57523	3.38683	4.20059	2.68706	6.49484	0.0758833	0.301652	5.04668	2.22964	2.37828	1.35945	3.58345	1.1105	5.28479	2.00366	2.17082	4.53199	3.08541	3.5261	6.62811	0.481787	2.66635	3.49365	3.61939
TCGA-FV-A496	B	B	2.2291	>=50	FEMALE	G2	Stage I	T1	M0	NX	4.58539	2.30941	4.73398	2.11856	6.38848	0.0311061	0	3.9953	2.20938	2.53321	1.85077	3.56263	1.55957	3.30303	2.04812	2.77841	4.89286	3.77703	4.07646	6.46401	1.03156	3.44246	2.48095	4.68898
TCGA-FV-A4ZP	B	B	3.64258	>=50	MALE	G2	Stage III	T3	M0	NX	4.9951	4.83089	3.39874	1.27263	3.73858	0	0	3.52171	2.02609	3.23767	1.75759	3.22999	0.955372	5.49278	0.17985	1.60906	3.7928	2.62035	4.12748	7.0206	0.343924	2.22126	2.01067	1.76982
TCGA-FV-A4ZQ	A	A	-6.11601	>=50	MALE	G2	Stage I	T1	M0	NX	4.01059	3.57252	5.04059	4.14018	4.06099	0.119185	0.347044	4.20149	3.1691	3.89284	3.48019	5.30983	2.87782	4.89347	1.4768	3.87082	6.49777	4.2164	4.93534	6.75804	1.64599	4.3947	4.8663	4.19145
TCGA-G3-A25S	B	B	-0.0372338	>=50	MALE	G2	Stage I	T1	M0	N0	5.14998	3.66931	4.10379	3.31257	4.98932	0	0	5.34439	3.16901	3.51995	1.48571	4.03859	1.26582	5.45792	0.274719	3.05885	5.07923	2.60112	4.36573	6.88557	0.57535	2.67978	2.69426	3.32004
TCGA-G3-A25T	C	A	-1.32881	<50	FEMALE	G2	Stage III	T3	M0	N0	3.56455	3.12894	4.29104	2.84409	4.06998	0.452975	1.05922	3.82468	2.9532	2.09506	2.47873	5.14021	2.45746	5.27677	1.70925	3.21746	5.72902	3.33418	5.18859	7.1677	0.992231	3.85726	2.89277	5.0253
TCGA-G3-A25U	C	B	-3.94595	>=50	FEMALE	G3	Stage I	T1	M0	N0	4.25086	3.21271	5.04845	1.89119	6.32846	0	0	4.52704	2.23301	1.54827	2.36713	4.19952	2.01451	4.1231	1.90467	3.19728	5.34405	4.78232	4.52704	6.29315	1.47444	4.76751	3.48615	4.72368
TCGA-G3-A25V	B	B	3.6793	>=50	MALE	G2	Stage I	T1	M0	N0	3.73012	2.72919	4.47054	2.13576	5.26288	0.56373	0.141346	4.18014	2.13116	2.64093	1.87457	4.09321	1.64416	4.44608	0.842043	2.63227	5.19918	3.46297	4.10165	6.34597	1.18561	3.7672	3.21017	4.17889
TCGA-G3-A25X	C	A	-1.64594	>=50	MALE	G3	Stage II	T2	M0	N0	5.13075	3.7835	4.31509	2.4377	6.07376	0.0733242	0.0940378	4.00133	3.39801	2.91364	2.30844	4.25464	1.45795	5.1147	2.04773	2.50906	4.66077	3.4943	4.89084	7.57566	0.529265	2.45402	2.69033	5.50327
TCGA-G3-A25Y	A	A	-4.47893	>=50	FEMALE	G3	Stage I	T1	M0	N0	4.30927	3.61975	4.79439	3.40682	7.48384	0.11744	0.241957	4.17791	4.34601	3.35475	3.28206	4.95983	2.26911	5.30491	2.74257	3.68728	6.12739	4.37062	5.32168	7.78681	1.66116	3.3698	4.65093	5.29523
TCGA-G3-A25Z	B	B	2.66629	>=50	MALE	G2	Stage I	T1	M0	N0	3.82853	3.56725	4.33605	1.75436	5.83225	0.0252632	0.10577	4.59716	1.76685	2.04066	1.70977	3.77316	1.33153	4.88382	2.04517	2.51394	4.67316	3.33684	4.38066	6.57204	0.824799	3.12015	2.65647	5.06264
TCGA-G3-A3CG	C	B	3.43828	>=50	MALE	G2	Stage I	T1	M0	N0	3.97376	2.60376	5.28828	2.16675	6.7895	0	0.117028	4.33697	2.6515	2.57835	2.24683	4.05233	2.25622	4.17946	1.56712	3.25467	5.90624	3.10297	3.90336	6.34163	1.15429	4.26044	4.34278	4.28711
TCGA-G3-A3CH	C	B	-1.21042	>=50	MALE	G2	Stage III	T3	M0	N0	3.18779	2.45584	4.62581	1.69854	5.36945	0	0.0295364	4.51576	2.25405	2.87269	2.19534	4.16812	1.88901	4.10499	0.958127	3.06198	5.47665	3.27476	4.17122	6.01584	0.911947	3.91566	4.4904	4.54415
TCGA-G3-A3CI	B	B	5.12441	>=50	MALE	G2	Stage I	T1	M0	N0	2.59767	1.89124	4.10777	1.67877	6.91092	0	0.0876381	4.20197	1.95244	2.90436	1.47013	3.68288	1.52935	3.62964	1.8648	2.1805	4.62843	2.68471	3.36973	5.6981	1.17914	3.23541	2.93488	3.67301
TCGA-G3-A3CJ	B	B	6.02104	>=50	MALE	G2	Stage II	T2	M0	N0	2.98026	2.39162	3.66302	1.53214	3.93639	0	0.12341	4.64278	1.7191	2.80608	1.48124	3.0057	1.44204	4.12787	1.01691	2.02973	4.28134	2.54151	3.35232	6.11902	0.329328	2.67703	2.97539	3.85151
TCGA-G3-A3CK	C	B	2.55911	>=50	MALE	G2	Stage I	T1	M0	N0	3.46503	2.89692	4.65554	2.53004	4.87085	0.0280385	0.0241796	4.95199	2.25598	3.47345	1.5508	4.1146	2.19595	4.65929	0.538534	3.55431	5.42831	3.99834	4.20255	6.67664	1.18996	4.1587	3.77507	4.67084
TCGA-G3-A5SI	B	B	-4.69043	<50	MALE	G2	Stage II	T2	M0	N0	3.75135	2.47872	4.78729	2.40584	5.4455	0	0	3.63702	2.01972	2.35944	2.7921	4.30933	1.55075	4.40388	2.057	2.63203	5.09943	3.61362	3.80122	5.27273	0.848978	2.39927	3.72848	4.78239
TCGA-G3-A5SJ	C	A	-1.45195	>=50	MALE	G2	Stage I	T1	M0	NX	4.2852	3.95725	4.55851	2.58589	4.52439	0	0.0646547	3.92517	2.26696	3.09675	2.7793	4.51839	2.47953	4.47213	1.10845	2.94669	4.96107	3.94609	4.82909	6.94227	1.6689	4.57897	2.89249	5.42775
TCGA-G3-A5SK	B	B	6.92054	>=50	MALE	G1	Stage I	T1	M0	NX	2.97042	2.02528	4.48076	2.08617	3.92675	0.695442	0.0654129	3.94567	1.66554	2.08533	2.30472	3.49403	1.71398	3.764	1.88922	1.98316	4.04687	3.35925	3.25143	5.07753	1.39132	3.31469	3.051	4.25547
TCGA-G3-A5SL	C	B	2.6774	>=50	MALE	G2	Stage II	T2	M0	NX	3.58264	2.84482	4.98037	1.66965	4.49426	0.0307225	0.0780759	4.81581	2.82629	2.9787	2.69873	4.19236	2.09902	4.35467	0.478959	2.90871	5.61392	3.20157	3.86601	6.77024	0.962036	3.79945	3.7941	3.43775
TCGA-G3-A5SM	B	B	0.880767	>=50	MALE	G3	Stage II	T2	M0	NX	2.97753	3.00899	4.60305	2.2671	5.06823	0.0240952	0.13951	4.36335	2.17534	2.18126	1.60231	4.87748	1.30772	3.78326	2.42951	2.70148	5.12181	2.32639	3.91425	5.56445	0.694388	3.62343	3.39869	4.4474
TCGA-G3-A6UC	C	B	2.47469	>=50	MALE	G2	Stage III	T3	M0	N0	3.72919	2.64985	4.78454	2.24178	4.7925	0	0.0323621	5.5372	3.08927	2.45631	2.22344	5.20391	1.78499	4.03175	0.374227	3.40834	5.66523	3.67696	4.01252	6.52762	2.5243	3.24996	3.5649	3.1602
TCGA-G3-A7M5	B	B	4.65442	>=50	MALE	G2	Stage I	T1	MX	NX	3.93375	3.21419	4.86408	2.1792	4.29861	0.0662199	0.0572093	4.33102	2.01397	1.89666	1.17132	3.67521	1.31712	4.64549	0.863113	2.62896	4.75909	2.14023	3.56075	5.5993	0.896885	2.17846	2.66047	3.66382
TCGA-G3-A7M6	A	A	-3.32889	>=50	FEMALE	G3	Stage I	T1	MX	NX	4.718	3.77679	5.44812	2.7861	6.83177	0.155827	0.167086	4.67089	2.94921	4.16051	3.88482	5.35196	2.28949	4.82095	1.065	3.4724	5.51651	4.44327	5.48049	7.6004	2.50373	4.98181	4.10493	4.44816
TCGA-G3-A7M7	B	B	5.19512	>=50	MALE	G1	Stage I	T1	MX	NX	3.6939	2.36161	4.64455	1.96334	6.10715	0	0.0615653	4.43932	1.82607	1.76503	2.57012	4.16019	1.66928	4.69958	0.719242	2.39787	5.305	3.31323	3.66806	6.39065	1.26802	4.09022	3.11748	3.59392
TCGA-G3-A7M8	B	B	4.67122	<50	MALE	G1	Stage I	T1	MX	NX	2.87572	1.95112	3.9586	1.78053	4.31748	0	0.0544897	4.17606	1.50577	1.8664	1.31286	4.02124	1.66148	3.87076	1.93161	2.45594	4.78768	3.15668	3.70942	5.4469	0.988659	3.61227	2.98072	4.14377
TCGA-G3-A7M9	A	A	-8.20505	>=50	MALE	G2	Stage III	T3	MX	NX	5.45166	4.67017	6.08725	3.22688	4.41917	1.7926	2.94366	4.76857	2.96879	3.2302	3.39034	4.34934	2.53518	5.54643	2.35995	4.07193	6.0907	5.4042	7.03259	8.20479	2.81506	4.86532	4.23817	5.92767
TCGA-G3-AAUZ	B	B	0.53004	<50	MALE	G2	Stage I	T1	M0	N0	3.69838	3.41349	3.42457	1.6692	6.1402	0.187755	0.0341313	4.7489	1.90676	2.14838	1.63171	3.26092	1.48654	5.10022	0.509711	1.85331	4.42041	2.58536	3.54931	6.27949	0.174901	2.69873	2.73242	3.42813
TCGA-G3-AAV0	B	B	5.08642	>=50	MALE	G2	Stage I	T1	M0	N0	3.69294	1.66015	4.09555	2.11255	3.22495	0.214123	0	3.86921	1.75609	1.29663	1.1714	3.0839	1.20195	4.27059	0.422724	1.75727	4.23576	2.69583	3.3307	5.58195	0.465948	2.83881	2.55005	2.95257
TCGA-G3-AAV1	C	B	1.02558	>=50	MALE	G3	Stage III	T4	M0	N0	4.0717	2.80004	5.50056	3.55097	4.40728	0	0	4.71047	2.26505	3.39542	3.54016	4.40392	2.10839	4.456	0.802541	4.05918	6.84429	3.97036	4.05399	7.08243	1.01507	3.44986	3.40687	4.52701
TCGA-G3-AAV2	B	B	5.1154	>=50	MALE	G1	Stage I	T1	M0	N0	3.97509	2.17453	4.87301	2.06786	2.56643	0	0.0321565	4.6094	1.61974	2.88457	2.03557	4.28084	1.12488	4.41469	0.5149	2.84772	5.06061	3.05074	3.8629	6.72743	0.971339	3.4254	3.28436	3.60464
TCGA-G3-AAV3	C	B	-0.710818	>=50	FEMALE	G2	Stage II	T2	M0	N0	3.57813	2.04645	4.53777	2.28506	3.58709	0.0738159	0.15449	4.52874	2.30316	3.05166	2.10078	4.39581	2.0546	4.64954	0.937591	3.43342	5.63006	3.68869	4.07066	5.76266	1.21945	4.35087	3.71284	4.56184
TCGA-G3-AAV4	C	B	1.1406	>=50	FEMALE	G1	Stage I	T1	M0	N0	4.14005	3.16353	5.01712	2.57035	5.08243	0	0	5.47554	2.82493	3.82351	1.48876	3.86047	2.55714	4.52332	0.535387	3.6972	5.89609	4.22827	4.50011	7.04841	1.03317	4.68328	4.80543	4.34246
TCGA-G3-AAV5	C	B	0.888716	>=50	MALE	G2	Stage II	T2	M0	N0	4.79425	4.27614	5.23972	2.92557	3.41119	0	0.0249349	4.45242	2.00204	2.38765	2.59005	4.38374	1.73773	4.75927	0.24508	3.47797	5.78204	3.90903	4.32318	7.5792	1.10943	3.38355	3.01684	3.7782
TCGA-G3-AAV6	C	A	-4.22724	>=50	FEMALE	G3	Stage III	T3	M0	N0	5.20044	3.62147	4.65504	3.06476	3.8216	0.0377856	0.0956709	4.63535	2.55204	3.49935	2.89285	3.49631	2.68538	6.02103	0.688735	2.98082	5.17688	3.98685	5.12225	6.81967	1.84974	2.22013	3.02759	4.03142
TCGA-G3-AAV7	A	A	-7.22989	<50	MALE	G2	Stage II	T2	M0	N0	5.13965	4.54314	6.31694	3.3791	5.51494	0.136534	0.296263	4.20871	3.28816	3.69931	4.15834	4.51856	2.50871	4.42059	3.48965	3.27327	5.92176	4.81857	5.60056	7.51391	2.10805	4.807	4.24225	4.56316
TCGA-GJ-A3OU	A	A	-0.58664	>=50	MALE	G2	Stage I	T1	MX	NX	4.57673	3.89383	4.67787	3.18845	4.87707	0.596877	0.372076	4.09781	2.72791	2.97421	2.96156	5.28799	2.18955	4.46973	2.41916	3.15656	5.74845	4.10449	4.97926	6.66357	1.24658	4.02608	3.6973	4.40739
TCGA-GJ-A6C0	C	A	-2.70606	>=50	FEMALE	G2	Stage II	T2	MX	NX	3.92674	2.66056	4.92767	2.65481	5.31634	0	0.14451	4.41214	2.74038	2.5191	1.84399	3.86299	2.19973	4.5724	3.03864	2.86496	5.23296	3.81371	3.70028	6.03567	1.18063	4.72027	3.03291	4.21984
TCGA-GJ-A9DB	C	A	-1.67305	>=50	MALE	G2	Stage I	T1	MX	N0	3.39712	3.44014	5.65737	3.08197	5.67394	0.0458253	0.0780481	5.12259	2.5539	2.6527	2.26604	5.04073	2.18986	4.23962	2.54292	3.32984	6.18403	3.33866	4.48214	6.35147	2.08055	4.47321	4.17699	4.9959
TCGA-HP-A5MZ	B	B	3.17566	>=50	MALE	G2	Stage I	T1	M0	NX	3.20033	2.45261	4.50146	2.60582	4.76817	0.118366	0.243785	3.94	1.87695	2.2575	2.36028	4.13879	1.77225	4.25012	2.01681	2.59815	5.2567	3.0919	4.0084	5.86021	1.7705	3.52221	3.55456	3.69209
TCGA-HP-A5N0	C	B	5.04416	>=50	FEMALE	unknow	unknow	unknow	M0	NX	3.27397	2.10708	4.44218	2.57159	4.61781	0.155493	0.10233	4.61243	2.32024	3.28625	1.76513	4.3595	1.47836	4.12022	3.02118	3.10414	4.99258	3.92286	4.25033	6.09646	0.662309	3.42072	3.43816	4.36498
TCGA-K7-A5RF	B	B	4.98358	>=50	MALE	G1	Stage I	T1	MX	NX	2.89504	2.13259	4.28948	1.98785	4.00788	0.605639	0.0940851	4.54423	2.2091	2.29646	1.32718	4.18283	1.7309	4.25563	2.35202	2.71991	4.86478	3.50851	3.64294	5.53276	0.787101	3.28355	4.53044	4.17178
TCGA-K7-A5RG	C	A	-2.77451	>=50	MALE	G1	Stage I	T1	MX	NX	3.20676	2.23144	4.83884	3.35899	3.85297	0.0733208	0.0320304	4.66799	2.40237	2.84803	1.6101	4.49755	1.60957	4.61121	2.08363	3.36444	5.51483	4.19334	4.46441	5.80473	0.923277	4.37276	3.13336	4.7939
TCGA-K7-A6G5	B	B	2.97666	>=50	MALE	G2	Stage I	T1	MX	N0	2.80792	3.17082	4.11969	2.13655	5.57209	0.0338135	0.0577576	3.41416	1.66389	2.39984	2.14438	4.03748	1.78436	4.00359	0.956013	1.85873	4.47175	3.2833	3.66743	5.88227	0.777958	3.47416	4.37762	3.83081
TCGA-K7-AAU7	A	A	-1.63586	>=50	MALE	G2	Stage II	T2	MX	NX	5.06501	3.13928	5.13724	3.40006	5.83225	0.230858	0.504322	4.09979	2.58371	3.36679	4.15515	4.95019	2.52571	4.8169	2.16095	3.39543	6.19629	4.33237	5.26669	6.45797	2.0721	5.01516	3.7319	4.03158
TCGA-KR-A7K0	C	B	3.02547	>=50	MALE	G1	Stage I	T1	M0	N0	3.39268	2.73792	4.6953	2.06835	5.4237	0.204399	0.285072	4.17272	1.89109	2.97942	1.87924	3.88941	1.55264	4.52662	0.506454	2.76265	5.34887	3.42229	4.16542	6.42101	2.04499	4.08806	3.60416	4.47527
TCGA-KR-A7K2	B	B	2.69906	>=50	MALE	G1	Stage I	T1	M0	N0	3.66399	2.63497	4.29732	2.2581	5.91221	0	0.0342553	3.89889	2.17373	2.05911	2.24676	3.51796	1.43014	4.40011	1.3215	2.36681	4.88947	3.42361	3.9226	5.13235	1.08483	2.9588	4.07288	3.46873
TCGA-KR-A7K7	B	B	-1.51171	>=50	FEMALE	G1	Stage II	T2	M0	N0	4.47259	4.7286	4.15154	2.69267	5.63724	0	0.0562981	4.40414	2.0523	2.19936	3.44543	3.27715	1.31677	4.91009	1.29445	2.73673	5.36344	3.49804	4.02941	6.90729	1.46858	2.42497	2.52982	3.83041
TCGA-KR-A7K8	B	B	0.234542	>=50	MALE	G1	Stage I	T1	M0	N0	3.83526	2.97233	4.75259	2.15073	6.96618	0	0.0654085	4.06908	2.22819	2.75288	2.08823	3.71602	1.08713	3.93067	1.76178	2.07666	4.49143	3.80838	4.14382	6.21533	1.0215	3.10783	3.58578	4.28716
TCGA-LG-A6GG	C	B	0.36413	>=50	FEMALE	G2	Stage II	T2	M0	NX	3.43241	2.03566	4.83094	3.07426	6.1244	0.107021	0.151243	5.71626	2.69888	2.75695	1.83886	4.62156	2.33347	4.88989	1.64506	3.62035	6.56371	3.61708	4.03579	6.38864	1.20112	3.60503	3.16096	4.2408
TCGA-LG-A9QC	C	B	2.39701	<50	MALE	G2	Stage I	T1	M0	NX	3.91236	2.76327	6.35399	2.75631	5.87384	0.0423588	0.106995	3.46683	1.96497	2.50797	1.82043	4.24307	1.61253	4.04016	0.435122	3.04103	6.41349	3.94962	3.51847	6.39653	1.92945	3.52058	5.07518	3.89783
TCGA-LG-A9QD	B	B	5.79128	>=50	MALE	G2	Stage III	T3	M0	N0	3.25516	2.43361	4.1176	2.06305	5.57138	0.0289032	0.0249264	4.94364	1.78864	1.88487	1.94129	3.70329	1.55646	4.37858	1.6095	2.62157	4.87984	2.93458	4.40968	5.70134	1.1453	2.9267	3.82986	3.4049
TCGA-MI-A75C	B	B	2.08536	>=50	MALE	G3	Stage I	T1	M0	N0	4.71461	3.33505	4.42547	1.51781	4.19806	0	0	4.41931	1.95238	2.55174	2.20153	3.60909	1.31002	4.38195	0.138754	2.49596	4.97178	3.0095	4.18517	7.05323	1.79282	3.16743	3.44227	3.52232
TCGA-MI-A75E	B	B	2.40562	>=50	MALE	G2	Stage III	T4	M0	N0	3.51938	2.484	4.29493	2.14024	4.4124	0.249075	0.139381	4.74187	2.43717	2.11177	1.35873	4.37762	1.57753	4.41176	0.987695	2.71411	5.01152	3.44138	3.9996	6.42622	0.559026	3.67451	2.99808	3.79228
TCGA-MI-A75G	B	B	4.10686	>=50	MALE	G2	Stage II	T2	M0	N0	3.90464	3.01847	4.83089	2.24681	4.15934	0.182619	0.0276765	5.54441	2.61594	2.25334	1.7041	4.31157	1.73337	4.34181	0.742308	2.69289	5.10231	3.35413	4.24884	5.94456	0.961396	3.42234	3.74078	4.73994
TCGA-MI-A75H	B	B	2.78577	>=50	MALE	unknow	unknow	unknow	MX	NX	3.85957	2.91529	3.96503	2.04678	3.45405	0.118015	0.0348779	4.66122	2.82148	2.77098	2.24193	3.79941	1.79433	4.63802	0.639397	2.72271	5.21152	3.17916	4.05016	6.53874	1.12808	3.08301	3.61651	3.63582
TCGA-MI-A75I	C	B	-1.28322	>=50	MALE	G1	unknow	T2	MX	NX	4.25128	3.80012	5.56577	3.34561	5.08758	0.0378143	0	4.62103	3.15248	2.92048	2.60939	3.97298	2.11987	3.938	2.30517	3.48037	6.12043	2.91049	4.72987	5.6535	0.943745	3.56865	3.97647	5.6869
TCGA-MR-A520	B	B	5.30209	>=50	MALE	G1	Stage I	T1	MX	NX	1.90076	1.81968	4.10865	1.716	5.96444	0	0.111197	4.55482	2.02758	2.58751	1.42746	3.9628	1.65991	3.69767	1.74946	2.27224	4.67783	3.09333	3.4735	5.10165	0.64724	3.62989	2.782	3.94645
TCGA-MR-A8JO	B	B	3.73827	<50	MALE	G3	Stage I	T1	MX	N0	3.17298	2.33855	4.17889	2.07746	4.39939	0.0552736	0.812954	3.58658	2.40616	2.5191	2.3793	3.8984	1.7501	3.97768	1.67099	2.41506	4.90991	3.18659	4.24677	5.56916	1.77803	3.89964	2.86865	3.38818
TCGA-NI-A4U2	B	B	5.31401	>=50	MALE	G1	Stage III	T3	MX	NX	2.17202	1.38404	4.53223	1.80334	2.88508	0.114849	0.0305599	3.52769	1.53883	1.82923	1.30608	3.24371	1.38159	3.65683	2.1807	1.87303	4.07582	3.35095	3.17057	5.21648	1.0447	3.83621	2.23547	4.17312
TCGA-NI-A8LF	B	B	3.31429	>=50	MALE	G3	Stage I	T1	MX	NX	2.97664	2.15216	4.08153	2.0723	5.31697	0.0512445	0.0871644	4.87783	2.31876	2.24488	1.3021	3.56213	1.60435	3.86151	1.15698	2.3101	4.90083	2.98322	3.06402	5.28748	1.18355	3.53264	3.62193	3.13758
TCGA-O8-A75V	B	B	1.83779	>=50	MALE	G2	Stage I	T1	MX	NX	3.74826	3.29963	4.4913	2.28455	5.50372	0.216042	0.143188	4.26774	2.27994	2.0554	2.53192	4.24565	0.825785	4.48392	1.40848	3.01929	5.65754	3.04859	4.06681	6.47452	0.591812	3.18292	2.99511	3.57843
TCGA-PD-A5DF	C	A	-2.42668	>=50	FEMALE	G2	Stage III	T4	M0	N0	4.07853	3.01661	4.93274	2.74273	3.50449	0.147624	0.217087	4.47434	2.5061	2.2775	1.7732	4.52322	2.23418	4.61542	2.59587	3.01198	5.3245	3.57528	4.61332	6.2163	0.937996	5.20348	3.60101	4.23086
TCGA-QA-A7B7	C	A	-7.00632	<50	MALE	G2	Stage II	T2	MX	NX	4.36206	3.68653	5.30354	3.45753	3.86958	0.0288031	0.0248398	5.08342	2.43831	2.04244	2.12053	3.36776	2.35013	4.98127	1.95964	3.92422	6.27483	4.73901	4.96095	5.62914	1.03693	4.74249	3.1441	4.03703
TCGA-RC-A6M4	B	B	0.2768	>=50	FEMALE	G2	Stage III	T3	MX	NX	3.42293	3.28088	4.37812	2.0825	4.04737	0	0	4.75578	2.06528	2.35064	2.44614	3.91463	1.67015	4.43411	0.168221	3.23796	5.5604	3.65272	3.56337	6.44955	0.69876	3.35596	3.89183	2.93902
TCGA-RC-A6M5	B	B	5.94801	<50	FEMALE	G2	Stage IV	T1	M0	N1	2.84372	2.28359	4.37078	2.07867	5.64041	0.245511	0.272258	4.42022	1.98208	2.28666	2.06155	4.25446	1.65322	3.60092	2.05302	2.63499	5.36613	3.17563	3.97687	6.00964	1.26598	4.64829	2.63686	4.21093
TCGA-RC-A6M6	A	A	-4.18169	>=50	MALE	G3	Stage II	T2	M0	NX	4.62121	3.64932	5.42915	3.5041	4.61649	0	0.130078	3.98976	3.24832	2.35448	3.79238	5.33273	2.39375	5.37702	1.09259	4.35833	6.99878	3.58765	4.27912	7.28763	1.66424	3.64485	2.30782	5.28105
TCGA-RC-A7S9	B	B	-2.92533	<50	FEMALE	G3	Stage I	T1	M0	N0	3.2327	3.16161	4.09746	2.75781	5.45333	0	0.0254356	3.85567	2.03138	2.34092	2.16795	3.86685	1.95718	4.23473	1.51878	1.92296	4.80456	2.79678	4.18687	6.12758	1.26093	3.77445	2.82065	3.42148
TCGA-RC-A7SB	B	B	0.372129	>=50	MALE	G2	Stage II	T2	M0	N0	2.8888	2.37533	4.59985	2.1233	4.29112	0.0970373	0.124167	5.12524	2.03885	2.36193	1.62315	3.75722	1.13001	4.34867	1.95739	2.14485	5.06064	2.60884	4.13741	5.91167	0.645729	3.1785	2.186	5.23969
TCGA-RC-A7SF	B	B	1.13589	>=50	MALE	G2	Stage I	T1	M0	N0	3.35968	2.19946	4.80389	1.89582	5.44276	0	0.0309856	3.62058	1.90071	2.64522	2.23726	3.60373	1.42734	3.93605	0.810786	2.44756	5.0744	2.54918	3.70245	5.46734	1.28202	3.78474	3.23788	2.73061
TCGA-RC-A7SH	C	A	-1.93506	<50	MALE	G3	Stage II	T2	M0	N0	4.4951	3.66909	4.62787	2.75371	6.46314	0	0.161763	3.76055	2.88636	2.06109	2.90458	3.51054	1.54755	4.31546	0.568584	2.92152	6.23788	3.21943	4.43417	5.89218	0.794619	3.06362	4.71717	4.22878
TCGA-RC-A7SK	C	B	0.777163	>=50	MALE	G3	Stage I	T1	M0	N0	3.81117	3.9202	4.95588	2.56622	4.89255	0.202611	0.0611325	5.35805	2.60057	2.81212	2.00091	4.90141	1.18709	4.45237	0.406675	2.74122	5.56074	2.59072	3.98431	6.54068	1.04149	3.3174	3.15067	4.11096
TCGA-RG-A7D4	A	A	-4.48284	>=50	MALE	G2	Stage II	T2	M0	N0	4.32386	3.67627	5.25096	4.00473	4.77153	0.0820262	0.0358943	4.43413	2.29111	2.84925	3.44484	3.86548	2.02992	5.00378	1.68388	4.23348	6.52015	3.85629	4.93301	6.95232	1.62804	3.14898	3.19468	3.74116
TCGA-T1-A6J8	C	B	4.22364	>=50	MALE	G2	unknow	T1	M0	NX	3.08635	3.47084	5.0519	2.41972	6.05363	0.126896	0.109938	5.05078	2.34487	2.8983	1.61235	4.4894	1.30845	4.58877	2.4953	2.97135	5.44471	2.89071	4.21693	5.82566	0.641096	3.93643	3.54125	3.83771
TCGA-UB-A7MA	A	A	-4.93831	>=50	FEMALE	G2	Stage II	T2	M0	N0	5.0154	3.96101	4.75441	3.28522	6.56179	0.0966079	0.409305	3.51381	3.307	3.27092	3.06787	4.77489	2.16308	4.59812	2.17116	3.87431	6.06952	4.25663	5.028	8.05141	2.4964	3.72158	4.04601	5.04377
TCGA-UB-A7MB	C	A	-7.83617	<50	MALE	G3	Stage II	T2	MX	NX	3.74088	3.62755	5.37388	2.73702	7.46067	0	0.0358023	5.18006	2.76727	2.13207	3.37824	4.85087	2.15679	5.04717	1.40059	3.5106	6.23394	4.1359	4.72403	6.44447	1.34092	5.10289	3.76209	3.86603
TCGA-UB-A7MC	A	A	-5.11085	>=50	MALE	G3	Stage III	T3	MX	N0	3.8512	3.78441	4.7691	3.54797	3.10645	0.0300626	0.0259276	5.4897	2.53357	3.03205	3.40585	5.0827	2.00249	5.08282	1.9668	4.02126	6.34602	4.37748	4.87728	5.92463	1.99488	4.10564	3.67755	5.00996
TCGA-UB-A7MD	C	B	0.434004	>=50	MALE	G3	Stage I	T1	MX	N0	4.18614	3.97967	4.84545	2.49547	3.89954	0.150608	0.334118	5.57898	2.27477	2.56215	2.54402	4.54494	1.79173	4.93854	0.598101	3.27061	5.84225	3.94782	4.86227	6.64206	0.960503	4.46331	3.31682	4.35465
TCGA-UB-A7ME	C	A	-1.15538	>=50	MALE	G2	Stage I	T1	MX	NX	3.79457	2.42595	5.60387	3.6769	5.66897	0.17146	0.0613939	3.66982	2.45837	2.80694	3.08993	4.07342	1.60662	4.82663	1.57605	3.21224	5.52198	3.31767	4.56233	6.90223	1.51735	3.5703	3.76987	5.17732
TCGA-UB-A7MF	C	A	-3.37219	>=50	MALE	G2	Stage III	T3	MX	NX	3.27983	2.65767	4.91132	2.77046	3.92717	0	0.0251252	4.82825	2.76544	2.36784	1.97435	4.66572	1.95727	4.47235	2.90526	2.35134	5.64228	4.11376	4.54743	6.4296	1.38288	2.98316	4.30019	4.74599
TCGA-UB-AA0U	C	A	-4.06901	>=50	MALE	G2	Stage II	T2	MX	NX	3.64038	3.93377	5.40241	3.05879	5.0767	1.00676	0.283715	4.4383	3.1616	2.81914	2.73627	4.89274	2.18052	4.43287	1.44948	3.64902	5.75398	3.88204	4.79713	6.29307	1.39828	4.20656	4.57592	4.15659
TCGA-UB-AA0V	C	B	4.39611	>=50	FEMALE	G1	Stage I	unknow	MX	NX	3.45011	2.28111	4.75148	2.59805	4.94966	0.712662	0.0434352	4.13526	1.93865	2.53498	1.89392	4.17463	2.13223	4.1447	2.23244	2.87257	4.86531	3.70875	4.19528	5.74427	1.50463	3.40017	4.15041	3.92106
TCGA-WJ-A86L	B	B	-0.533975	>=50	FEMALE	G2	Stage I	T1	MX	NX	3.31719	2.63585	4.16088	3.25249	3.272	0	0.0280466	3.38106	2.03922	1.44055	2.16269	3.448	1.83838	4.27673	2.42131	2.61461	5.42313	3.21259	4.75735	4.94565	0.977309	3.87964	3.20493	3.35015
TCGA-WQ-A9G7	B	A	-1.48962	>=50	FEMALE	G3	unknow	T3	M0	NX	4.52973	3.52052	4.79803	1.6501	5.90415	0.12445	1.62989	3.36117	2.89394	1.66576	2.61792	3.67794	1.62015	4.38814	1.70758	2.62663	5.50332	3.54652	4.97745	6.76193	1.86154	3.82968	2.151	3.52959
TCGA-WQ-AB4B	B	B	3.66074	>=50	MALE	G2	Stage II	T2	M0	NX	3.88134	2.46079	4.16273	2.16946	4.43697	0.0853828	0.0738307	3.48311	2.20663	1.85923	1.93198	3.57008	1.04533	4.30051	0.908553	2.1696	4.68044	2.72448	3.42246	5.26303	0.385426	2.89697	3.29904	3.20558
TCGA-WX-AA44	C	A	-2.53509	>=50	FEMALE	G3	Stage I	T1	MX	NX	4.13737	3.31345	4.85423	3.10936	5.90561	0.0569535	1.12371	4.23379	3.68169	2.91942	2.71672	4.01659	2.12924	4.91216	1.90276	3.09202	5.78915	3.97397	5.43063	6.22197	1.28177	4.41681	3.96205	3.84894
TCGA-WX-AA46	B	B	5.8168	>=50	MALE	G1	Stage II	T2	MX	NX	3.70947	2.36102	4.77072	1.98021	4.14084	1.56841	0	4.17622	1.65255	2.19413	1.36984	3.84093	1.68312	3.95247	1.33889	2.87064	4.62919	3.63483	3.84875	5.7635	1.83469	3.03738	3.77523	4.03145
TCGA-WX-AA47	B	B	4.36796	<50	FEMALE	G2	Stage III	T3	MX	NX	3.01052	2.27805	3.82685	1.15773	5.6255	0	0	3.17322	1.85127	1.43258	1.35351	2.21817	1.14888	3.68494	0.645594	1.85468	4.49444	2.76989	3.37886	5.41542	1.23153	3.46305	1.95409	2.54411
TCGA-XR-A8TC	C	A	-1.98979	<50	FEMALE	G2	Stage I	T1	MX	NX	3.20572	2.9809	5.2613	2.79096	6.79112	0	0.0588834	4.31565	2.98027	2.60109	3.61675	4.3826	1.76466	4.70553	0.677304	3.12727	6.40831	3.96803	3.98758	6.65233	2.09766	3.22894	4.90703	5.11756
TCGA-XR-A8TD	C	A	-2.41759	<50	FEMALE	G3	Stage III	T3	M0	N0	3.17203	3.10954	4.62153	2.52224	5.24896	0.368083	0.155455	5.38879	2.41963	2.22919	2.01202	4.08999	2.15598	4.05308	2.8666	2.60256	4.93644	3.07793	4.32466	5.39102	1.73005	4.33738	3.00274	4.16892
TCGA-XR-A8TE	C	A	4.44984	<50	MALE	G1	Stage III	T3	MX	N0	3.85449	2.89623	4.69571	2.50713	3.64541	0.352902	0.193078	3.93023	3.03575	4.83436	3.33464	3.99986	2.69756	4.43065	0.712798	3.53263	5.97273	3.68141	4.12616	6.15369	2.96534	4.11434	3.73707	4.6486
TCGA-XR-A8TF	C	B	0.878112	>=50	MALE	G1	Stage I	T1	MX	NX	5.07453	3.11398	5.67492	3.16705	6.36482	0.112385	0.0331684	5.51947	1.71334	2.97008	3.6831	3.98444	1.47422	4.68024	1.43472	3.64192	6.1098	3.62965	4.15035	6.70464	3.03554	2.35988	4.22901	4.41388
TCGA-XR-A8TG	C	A	-4.30624	>=50	MALE	G2	Stage I	T1	M0	NX	3.73584	2.76425	5.05675	2.98996	5.92894	0.0395343	0.0674357	4.96986	2.63682	3.20058	2.8413	4.86616	1.78667	4.38717	2.40421	3.29234	5.77836	3.86866	4.26215	6.36661	1.69755	4.12272	3.49516	3.614
TCGA-YA-A8S7	A	A	-3.7267	>=50	MALE	G3	Stage III	T3	MX	N0	5.14349	3.62881	5.13572	3.19491	4.49429	0.423255	0.11114	4.77766	3.41682	3.03479	3.3624	5.24971	2.2998	5.18527	1.9722	3.33025	6.1775	4.24741	5.33589	7.72824	2.38282	4.75185	3.84311	5.10968
TCGA-ZP-A9CV	C	B	2.19766	>=50	MALE	G1	unknow	T1	MX	NX	3.97292	2.33746	5.01728	2.37733	5.59457	0.0436321	0	4.94646	2.53947	2.34846	2.40221	4.50033	2.10428	4.66944	1.47139	3.26194	5.72213	3.6272	4.44005	6.67072	0.98028	3.98801	5.21143	3.85521
TCGA-ZP-A9CY	C	B	2.69708	>=50	FEMALE	G1	unknow	T1	MX	NX	2.85067	2.31186	4.73242	2.74835	4.89236	0.62753	0.0661639	4.82804	2.2207	2.18711	1.74438	4.4133	2.0056	4.32997	1.85881	2.61418	5.13653	3.69748	4.17388	5.58779	0.961591	3.98474	4.23369	4.07568
TCGA-ZP-A9CZ	C	A	-5.65418	>=50	MALE	G1	unknow	T1	MX	NX	3.64831	2.92603	5.69203	3.31003	5.73154	0.164703	0.914785	4.79773	2.14509	2.57391	2.29585	4.66208	2.40113	4.57235	2.61122	3.54808	6.25568	3.41411	4.64916	6.32836	1.56683	3.547	3.62315	4.06412
TCGA-ZP-A9D0	C	B	3.56113	>=50	FEMALE	G1	unknow	T1	MX	NX	3.01942	2.3898	5.33859	2.55181	4.68662	0.0366031	0	5.56649	2.01148	2.34474	1.89406	4.90834	1.94964	4.42151	1.64163	3.52892	6.10606	3.35174	4.43639	6.15738	1.55874	5.20859	2.61822	3.7838
TCGA-ZP-A9D1	C	A	3.38712	>=50	FEMALE	G2	unknow	T1	MX	NX	3.74866	2.99085	5.34148	2.63115	5.31236	0.120873	0.351592	4.35412	2.11589	2.83213	2.69088	4.50652	2.08737	4.21719	2.90801	3.58202	6.33609	3.74677	4.00734	6.07229	1.43875	4.3568	4.01534	4.41191
TCGA-ZP-A9D2	A	A	-3.46071	>=50	MALE	G2	unknow	T2	MX	NX	5.28656	3.41127	7.14433	3.26891	5.42413	1.04498	5.48064	4.76807	3.09321	3.56291	2.82163	5.25519	2.36429	5.25434	1.81391	4.6087	6.65206	4.27423	5.77862	7.28566	1.83966	5.22886	5.07982	4.81638
TCGA-ZP-A9D4	C	B	1.63417	>=50	FEMALE	G1	unknow	T1	MX	NX	3.06835	2.20245	3.73525	3.18136	3.74212	0.0624822	0.0539707	4.84547	2.11342	2.33509	1.75212	4.19465	1.72984	4.24455	0.265941	3.371	5.87339	4.19796	4.1054	6.57637	0.809388	4.04097	3.39215	3.65451
TCGA-ZS-A9CD	B	B	4.38346	>=50	MALE	G2	Stage II	T2	MX	NX	3.92997	3.43833	4.48509	2.10364	6.7976	0.0810461	0.136887	4.49535	2.22612	2.40723	2.75242	3.97029	1.62285	4.34688	0.828868	2.58259	5.00881	3.09262	4.17738	6.26399	1.46667	3.86173	3.40501	3.65399
TCGA-ZS-A9CE	B	B	1.74869	>=50	FEMALE	G1	Stage II	T2	MX	NX	3.46779	2.5265	4.90746	2.1655	3.85185	0.330647	0	4.17851	1.76707	1.6684	1.3714	3.90093	1.32911	4.62181	0.193762	2.53939	4.99394	3.3652	3.66733	6.04186	0.55501	3.12024	3.8255	3.41413
TCGA-ZS-A9CF	C	A	-4.0824	>=50	MALE	G2	Stage II	T2	MX	NX	3.32124	2.43544	4.62477	2.84023	4.84679	0	0	6.33723	2.73144	3.02011	1.35216	4.6162	2.30994	4.523	2.19626	3.29805	5.43032	3.98802	4.52048	5.9269	1.00767	3.59972	4.12005	3.54341
TCGA-ZS-A9CG	B	B	5.93445	>=50	MALE	G2	Stage II	T2	MX	NX	3.75251	2.31849	4.38411	1.84446	2.83352	0.0740058	0.063959	4.59798	1.78905	3.39517	2.51043	3.91331	1.77278	4.14737	0.537394	2.89797	5.10514	3.34466	3.95737	6.37852	0.906508	3.34548	4.20124	3.4941
