# Supplementary material for: m7G regulator-mediated methylation modification patterns define immune cell infiltration and patient survival
Source: Front Immunol. 2022 Oct 28;13:1022720. doi: 10.3389/fimmu.2022.1022720 (PMC9650241; doi:10.3389/fimmu.2022.1022720)
Supplement: Supplementary file 5 [file Table_4.xls]

## Sheet: geneexp
Table S4. m7G modification pattern of the individual patient in LIRI-JP cohort.
id	m7G cluster	m7G score	METTL1	WDR4	NSUN2	DCP2	DCPS	NUDT10	NUDT11	NUDT16	NUDT3	NUDT4	CYFIP1	EIF4E	EIF4E2	EIF4E3	GEMIN5	LARP1	NCBP1	NCBP2	EIF3D	EIF4A1	EIF4G3	IFIT5	LSM1	AGO2
DO227643	B	2.71133	2.92037	1.08104	4.14511	1.51833	5.2536	0.601099	0	3.01359	2.42347	3.17774	3.45005	2.74464	4.59217	1.65006	1.49749	3.90129	2.22451	3.99188	4.83789	6.15299	3.20962	2.5962	4.12028	0.751759
DO227801	B	2.46473	2.95357	1.44677	4.13092	1.27402	4.01426	0.319952	0.021032	2.86291	2.6214	3.55543	2.84571	2.96022	4.47443	0.974482	1.7057	4.20809	2.2446	4.22407	5.21866	7.12501	3.12743	2.6885	3.58631	1.6641
DO23508	A	-0.00942227	3.38693	1.9551	4.44855	1.74277	5.69134	0.0403911	0.0300009	4.21691	3.665	3.04812	4.49066	3.53814	6.65354	1.22161	1.77062	4.44171	2.62534	5.42213	6.63089	9.16497	2.62855	2.33649	5.12142	1.93536
DO23509	B	-5.91166	2.72415	2.02471	5.5951	2.08961	2.46576	0	0.0548392	4.62598	2.50316	4.02559	4.00846	2.61111	5.16542	0.89894	2.22793	4.74116	3.28751	4.3764	4.47185	6.20843	3.07552	0.819272	4.66791	1.72577
DO23510	C	1.16526	3.83011	1.69925	4.50937	1.97898	4.91841	0.0421577	0.0619706	3.44099	3.29868	3.94992	4.37348	3.14228	4.85037	0.94301	2.03278	4.74331	2.32526	4.94105	5.90079	7.39287	3.57089	2.92463	3.94667	1.82885
DO23511	B	0.779376	4.62989	2.19317	3.8667	1.11834	6.108	0	0	3.22588	3.03508	3.14663	2.73685	1.59302	5.09779	0.985373	1.59134	4.38743	2.08646	3.91874	5.78753	6.64414	2.90132	1.51815	3.58545	1.64562
DO23512	B	2.82661	3.64052	1.84935	4.68813	1.87692	5.39524	0.473585	0	3.28677	3.2083	3.50248	3.87778	2.04337	4.6285	0.484939	1.70902	4.82439	1.85862	5.05648	4.76964	5.94956	3.20693	3.90671	4.36505	1.12748
DO23513	B	1.4375	3.35917	1.68238	4.3774	1.55001	2.98374	0.5865	0.163934	3.63548	3.02743	3.10246	4.10732	3.19525	5.36551	1.90955	2.8025	5.41705	3.05452	4.00505	6.40939	6.70121	3.8005	2.53782	5.32725	1.90007
DO23514	C	-0.339804	3.57876	2.07603	4.15321	2.03866	2.65015	0.0460368	0.0468937	3.17995	2.8711	4.32027	3.83204	4.12245	4.9612	2.2054	2.13856	4.19953	3.04859	4.3238	5.8398	7.87387	3.4892	4.17238	4.18877	1.52195
DO23515	C	-4.28732	3.71404	2.16973	4.21874	1.90727	4.53766	0.0731259	0.095316	3.26763	3.52128	4.53753	4.5497	3.72825	5.56075	0.994695	2.15784	4.89289	3.12962	4.66189	7.5303	7.65326	2.56951	2.58412	4.13236	0.905773
DO23516	C	-2.47043	3.76326	0.585641	4.36639	0.926355	2.42018	0	0.0327159	2.77967	3.14312	3.8775	3.67405	3.05447	5.02122	0.169581	2.17349	4.76826	2.66052	3.71974	6.01228	7.93111	3.08264	2.02082	3.58073	2.18852
DO23517	B	3.42211	2.78245	1.14887	4.29229	1.03394	4.2644	0.198816	0.0147179	2.40491	2.59708	3.87205	3.50846	2.90616	4.22816	1.40206	1.65485	3.52392	2.0121	3.66053	4.20385	6.12481	2.94447	1.8162	3.62194	1.78517
DO23518	B	1.71046	2.65169	1.74118	5.03663	1.97682	4.7081	0.0296707	0.0422609	3.67813	2.54134	3.45143	4.46554	3.30963	5.19548	2.63766	2.20722	5.23851	2.3142	3.65813	5.2478	6.41614	2.91217	2.76067	4.15532	1.5962
DO23519	A	-4.68171	4.9233	3.96497	4.99687	2.13815	3.5871	0	0.0749858	2.81289	3.50618	4.17029	4.79158	3.39203	5.93183	0.507913	2.65294	5.04875	2.75191	5.40589	7.18566	8.5035	2.96153	1.65832	4.91513	3.26099
DO23521	C	-8.30873	3.50304	2.20296	5.2531	2.44612	4.47285	0	0	2.76789	3.99704	4.28057	3.94618	3.22562	5.58796	0.326861	2.53545	4.57648	3.22699	5.26993	7.07896	7.66435	3.16756	2.16054	5.11392	3.20277
DO23523	A	3.23846	4.93781	1.99899	4.3422	2.66346	3.22677	0.404326	0.175451	3.32495	3.82103	4.19878	5.82858	4.39866	4.38763	2.81647	2.24319	4.52708	2.97348	4.96164	6.68384	8.89558	3.36508	2.57536	5.04736	2.63685
DO23524	B	-4.26873	2.70925	1.79874	4.00921	2.47193	5.01135	0.0901883	0.12857	2.8874	3.03553	3.98895	4.96409	3.35137	5.24321	1.8406	1.36174	4.30813	3.20528	4.73808	5.80971	7.03553	3.30564	2.98307	4.65599	1.89255
DO23525	C	-6.27366	4.31708	2.98482	4.08809	1.63402	4.64823	0	0.0579987	4.38972	3.47069	3.84916	3.95161	3.17527	5.39368	1.40181	1.7269	3.98745	2.92019	4.47293	6.9647	7.89547	2.81665	1.51046	4.41096	1.65655
DO23526	C	-2.35936	4.65285	2.14371	4.95561	2.12157	4.55022	0	0.169605	3.07932	3.86177	3.65227	4.5371	3.26071	5.56237	0.49095	2.04182	4.23422	2.71802	4.98909	6.00558	7.67968	3.45563	2.61217	5.33701	1.38814
DO23527	B	2.24074	2.11443	1.26091	4.03137	2.12943	3.95984	0.0322961	0.030321	3.6551	3.09101	3.36485	4.14581	3.08929	4.44555	1.90691	1.82249	4.45608	2.80912	3.82895	5.30599	6.82261	3.34219	2.82134	4.04776	1.34554
DO23528	C	1.83774	3.02709	1.79733	4.21752	2.04051	5.8841	0.320304	0.0337727	3.31882	3.94285	4.16133	4.0611	2.86585	5.71012	0.49852	2.3135	5.29451	2.32831	4.17282	5.91307	7.59923	2.31218	2.89047	3.73679	1.86874
DO23529	B	0.67672	2.89333	2.10626	3.82924	1.40932	2.62419	0.0103756	0	3.96952	2.7136	4.40501	4.34854	3.78845	4.82001	0.437416	2.28626	4.84525	2.93386	3.94674	5.58848	7.1762	3.70382	2.88228	3.34629	2.27717
DO23530	A	2.35042	3.2328	1.69799	4.3482	1.94611	3.36165	0.735854	0.441507	2.78353	2.9633	4.29554	4.46843	3.84572	4.63799	2.64143	1.95771	4.31872	2.55262	4.58815	6.24246	8.5706	3.3766	2.54503	4.48951	1.75977
DO23531	B	3.46913	2.26702	1.18788	3.86634	1.70344	3.97995	1.04367	0.117605	3.28722	2.43757	3.54245	3.57048	2.93478	4.3943	1.90563	1.86392	3.44091	2.67832	3.76328	5.23965	6.76437	2.73941	2.92656	3.87956	1.10571
DO23532	B	2.75763	3.53886	1.63301	4.4081	1.51095	6.44207	0.572278	0	3.11868	3.08516	2.47837	3.64582	2.41234	4.70643	0.455964	1.99231	4.1677	2.2164	3.97458	4.70589	5.77024	3.353	1.59072	4.05819	1.21528
DO23533	B	0.573079	4.35031	1.66548	4.81447	1.59796	4.24302	0	0	3.64644	3.59065	4.10591	3.95534	2.93955	4.90859	0.186855	2.43809	5.43858	2.57426	5.083	5.84354	6.68502	3.36774	1.95535	3.29255	1.45584
DO23534	B	3.18696	2.9216	1.38918	4.07793	1.64579	3.19899	0.114933	0.220031	3.49079	3.01763	3.44121	3.63215	2.94326	4.67359	0.438534	1.79294	3.97944	2.89207	4.07762	4.23871	5.75563	2.82978	1.54533	4.05993	1.42416
DO23535	B	1.75081	2.67913	1.74354	3.89558	2.05488	4.69807	0.169733	0.0397165	3.25843	3.36799	3.68059	4.63218	2.93379	5.04829	1.21872	1.57981	4.7231	2.85649	4.40149	5.09977	6.97281	3.45707	2.82401	4.46949	1.64108
DO23536	B	2.28002	2.32781	1.62355	3.70543	2.50076	3.36971	0.207355	0	4.21821	2.74307	3.92668	3.85968	2.62478	4.68797	1.87224	2.38545	4.70961	2.59299	4.13684	5.67846	7.11217	2.47531	2.95941	4.24338	1.56906
DO23537	B	-10.1761	2.84782	2.25289	3.99319	2.52258	3.70942	0.0666977	0.0539786	2.96301	3.40538	3.84859	3.98912	3.40726	5.29661	0.623891	2.0486	4.88267	2.47025	4.54969	5.18174	6.71721	2.58163	2.65419	4.00777	1.47105
DO23538	B	2.05162	2.08697	0.927336	3.97329	1.91247	4.28266	0.178562	0.0335094	3.23336	2.5939	3.95756	4.37368	3.28362	4.28609	0.819928	1.90047	4.27468	2.86519	3.60692	5.32364	6.86445	3.2052	3.05702	3.8166	0.905624
DO23539	B	-0.970456	3.96129	1.25255	4.13288	1.42084	4.48997	0	0.0746065	3.02509	4.26732	3.53009	3.83992	3.03689	5.4084	0.220164	2.05713	4.75961	2.59216	4.29735	5.18215	6.75983	3.31703	3.2469	4.65212	1.3357
DO23540	B	1.49897	4.82264	2.83707	5.06634	1.75207	4.32973	0.0629966	0.136318	4.02275	3.95723	2.637	4.17655	3.35374	5.22883	1.85797	2.06849	4.98812	2.59346	4.75709	5.54978	6.54515	3.81193	1.79328	5.04568	0.679016
DO23541	B	1.94745	3.01172	1.36384	4.53014	2.11737	2.82423	0.0555754	0.0216675	3.56494	2.84265	3.80343	4.06482	3.29143	5.0452	2.18822	2.27442	4.82274	2.78621	4.09587	4.87647	7.3426	3.47662	2.91955	4.90909	1.40082
DO23542	C	0.933206	3.1719	1.58781	4.41018	1.78248	3.71334	0	0	3.29913	3.30696	4.14588	4.12655	3.59965	5.1672	0.668717	2.48916	4.96696	2.49099	4.30816	6.56927	7.94118	4.63093	3.02218	3.50134	2.24428
DO23543	B	0.569039	3.64215	1.55717	4.07688	1.84277	3.9769	0.121102	0.033536	3.39317	2.77333	3.59884	3.94382	2.62635	5.18268	1.8665	1.96662	4.62012	2.7669	4.23388	5.24718	6.63038	3.05954	3.03693	4.27179	1.81148
DO23544	C	2.62414	3.73179	2.06405	4.1143	1.464	4.55788	0.181695	0	2.42291	2.66298	3.23216	3.77984	2.61336	4.42244	1.12754	1.54069	3.50838	2.49098	4.27288	4.65528	7.54719	2.35285	2.79052	3.49218	1.24417
DO23545	C	0.483477	3.59736	1.87342	4.86957	2.24405	5.10988	0.0987836	0	3.56163	2.7011	3.14834	4.16808	3.35067	5.47524	1.04875	2.66287	5.15491	2.87421	4.80689	6.72116	7.74494	3.39642	2.28445	4.56698	1.15801
DO23546	B	0.476119	4.39568	1.40869	5.03371	1.92964	4.29789	0.18498	0.102077	2.39968	3.46308	4.17328	3.95396	2.99409	4.39972	1.83291	2.47284	4.70565	2.76445	4.28441	4.95944	6.95566	3.64296	3.48903	3.72538	1.94555
DO23547	C	2.4029	4.41141	1.85935	4.63216	2.61291	3.98907	0.0506956	0.106807	2.43935	4.24135	4.53825	5.05106	3.74041	4.949	2.04195	1.98367	4.74843	2.91735	4.65477	5.45388	8.0762	3.99923	2.61844	4.5651	2.16846
DO23548	B	1.40827	3.57743	1.40341	4.05636	1.39833	4.03349	0.0454277	0.0486386	3.45482	3.03698	3.46727	3.97031	2.44844	4.52565	0.748677	1.97331	4.76058	2.5726	4.45011	5.00867	6.93941	3.0435	3.08098	4.41511	1.33175
DO23549	B	-1.16498	3.24534	1.58631	4.24298	2.37078	3.1929	0	0.126122	2.24463	3.17358	4.12839	3.81347	3.27289	4.47798	2.27286	1.86264	4.77021	2.84327	4.02688	5.1166	7.14091	3.55759	2.85506	4.44575	1.93783
DO23550	B	1.55246	2.68943	1.47887	3.92507	1.66815	4.0635	0.401551	0.100591	3.29711	3.21735	3.44427	3.9256	3.02229	5.23659	1.65503	1.73583	4.06218	2.58078	4.11473	5.17994	6.81929	3.48114	2.45233	4.43287	1.02593
DO23551	B	3.57453	2.66768	1.39827	3.81893	1.43223	3.19528	1.15235	0.0688357	2.46922	2.79755	3.96359	3.34781	2.91475	4.81924	1.71633	1.43058	3.28941	2.40516	3.84186	4.82807	7.21966	3.23927	3.07268	4.09214	1.00199
DO23552	B	-5.5191	2.20866	1.80807	4.33358	1.64896	2.73233	0.0321769	0.644113	2.9485	2.88746	3.52282	3.26506	3.15853	5.04177	1.80796	2.04894	4.83491	3.33654	4.34091	4.4828	6.29208	2.93578	2.17902	5.10963	1.50622
DO45091	B	1.49635	2.96758	2.05858	4.68469	2.81314	5.94909	0	0.0347371	3.89795	3.51753	3.51299	4.49183	3.14084	4.28004	0.671839	2.59207	5.56074	3.16531	4.09761	5.84052	7.27526	2.98733	1.95838	4.0047	2.56316
DO45092	C	0.0443677	3.79971	2.65153	4.36103	2.06025	4.551	0	0.105719	3.04368	3.51929	4.08577	4.11713	3.15788	5.08823	2.2665	1.9913	4.73164	2.01133	4.78139	6.19084	7.4722	3.68162	2.875	4.22939	1.64346
DO45093	C	-6.19121	3.91222	2.48796	3.79389	1.89822	3.18809	0	0.0217375	3.75234	3.45186	4.14171	3.99466	3.35716	5.28725	1.70718	2.1182	4.82218	1.8426	5.6753	6.50299	7.30572	2.83004	2.282	4.00657	2.54567
DO45094	B	3.09893	2.06927	1.38607	3.91783	1.55098	4.50267	0.0431913	0.0233606	3.34177	2.69923	3.3064	3.94189	3.00468	4.42298	1.94031	1.44903	3.79405	2.34513	3.79642	5.34684	6.73071	3.04245	2.78845	3.25535	0.712886
DO45095	C	2.19899	3.33809	2.36233	4.59339	2.13486	4.80217	0.056302	0.074257	3.15401	2.80513	3.75441	4.18483	3.1498	4.90769	1.92236	1.99588	4.58764	2.286	4.24041	5.95553	7.56555	2.76914	2.22558	5.25674	1.71418
DO45096	B	-1.52044	2.99169	1.71792	4.61367	2.3521	3.98357	0.0229725	0.05019	3.81019	2.43961	2.76899	4.49539	3.77156	5.47753	0.649681	2.10305	4.35152	2.80132	3.84548	6.00158	7.22614	3.22451	3.01845	4.24994	0.803084
DO45097	C	2.3171	3.85625	1.86325	4.27449	1.71442	2.74869	0	0	3.57074	3.37007	3.3146	3.85514	3.56896	4.54401	0.270141	2.39263	4.62471	2.45286	3.87313	6.2099	7.61981	2.95512	3.87258	3.37605	1.43174
DO45099	B	1.96911	3.12026	1.65841	5.20615	2.5812	4.35666	0.103169	0.0581732	3.24983	2.74684	3.14641	4.1208	3.39339	4.85177	1.98914	2.10946	5.20352	2.81402	4.24643	5.05858	7.11248	3.91247	2.92674	3.4475	1.58561
DO45101	B	2.88432	3.55233	1.65242	4.92155	1.37451	4.74534	0.228954	0	2.41572	2.77682	2.88217	3.6241	2.82831	4.56273	1.14404	2.00127	4.5397	2.27066	3.79791	4.11004	6.95869	3.54039	2.36353	3.94889	1.11011
DO45103	B	1.96458	3.29833	1.13223	4.41948	2.51347	5.20132	0.737311	0.459043	3.39775	3.24822	4.1991	3.55686	3.51533	5.04648	1.41977	2.21804	4.7886	2.51685	4.71216	5.24125	7.37241	3.25021	2.62332	5.66883	1.50236
DO45105	B	-0.255619	3.1672	1.10714	3.96225	2.06823	4.49328	0.0507011	0	2.72506	2.54666	2.98621	4.30091	3.05471	4.72519	1.72671	2.08154	5.62949	2.35285	4.06501	3.67202	6.38267	3.90039	2.39946	4.22334	0.754812
DO45107	B	2.91759	3.5583	0.979404	4.24214	1.42518	5.53007	0.247656	0	3.21729	3.1181	2.82373	3.95376	2.79966	4.84506	0.453926	1.53893	4.03783	2.31299	4.26154	4.67696	6.30187	3.13571	3.17722	4.4672	1.09933
DO45109	B	3.17872	2.61208	1.23386	3.34502	1.42352	4.9001	0.0397768	0.086874	2.68131	2.80072	2.98611	3.74427	2.52971	5.0289	1.94807	1.86395	3.88771	2.1664	3.54095	5.24025	7.10624	2.62762	1.61897	4.44417	0.910779
DO45111	B	2.0917	2.32747	1.15483	3.59242	1.55582	3.18723	0.113913	0.0432076	3.579	3.20253	3.06909	4.25676	2.43615	4.75226	1.93285	1.66086	4.09815	3.04991	3.14139	4.06982	5.82239	3.39688	2.0245	3.73983	1.54442
DO45113	B	1.08327	3.21263	1.26422	4.38114	1.74336	4.72219	0	0.0848989	4.02457	3.787	3.76178	4.62054	3.57251	4.75908	2.08584	2.28988	5.01551	2.10722	4.47292	5.60097	6.75571	2.96873	1.96882	3.49656	2.13303
DO45115	B	-0.645107	2.2943	1.68011	4.10435	1.56392	4.63315	0.0283413	0	3.77631	2.86881	3.72235	4.35816	3.00634	5.00914	2.85664	1.4907	4.57079	2.66791	4.17115	5.78577	6.43649	2.5176	3.02333	4.96568	1.03271
DO45117	B	-0.526739	3.17088	2.00957	4.47736	1.9275	6.55029	0	0	4.04827	3.36282	3.77321	3.79005	3.80345	5.47275	0.865573	2.76797	5.28151	3.13377	4.02992	5.85682	6.9622	3.22813	2.25956	4.49319	2.35698
DO45119	C	0.389145	3.14348	2.3139	4.4116	1.76094	4.03611	0	0.0738722	3.88588	4.23689	3.52248	4.35458	3.66565	5.40756	1.34874	2.69933	5.1625	2.71802	4.79203	5.66886	7.90129	2.74199	2.98662	4.81855	1.58785
DO45121	C	1.74491	2.75799	1.91242	4.20651	1.91312	5.95247	0.0224358	0.0464637	2.88961	2.99088	3.93887	4.51052	3.78917	5.38712	1.16701	2.11137	5.51628	2.28988	4.61014	5.67777	7.71497	3.02689	3.40663	3.57577	2.76441
DO45123	B	-0.0650314	2.9073	2.48134	4.3184	1.44074	4.08477	0.0610407	0.0214274	3.80318	2.80983	4.98979	3.93809	3.71078	5.14654	1.38593	2.09856	4.71679	3.01723	4.3654	5.46028	6.40181	3.28533	2.84087	3.49887	1.34285
DO45125	B	2.52501	4.09174	1.76405	4.87242	1.28678	3.80737	0.127536	0	3.28049	2.74987	3.02413	3.63074	2.22587	4.85975	1.19376	1.74186	4.55938	2.40842	3.97419	4.78491	6.0524	3.30821	1.71706	3.70216	0.856125
DO45127	C	-14.7866	4.02172	2.66502	4.97543	3.39641	2.94627	0	0.0317772	4.07404	3.47793	5.79709	3.6551	4.59028	5.0276	1.34025	2.94537	5.34763	3.69827	6.04193	6.40584	7.94227	3.27371	2.23711	4.13516	2.26223
DO45129	B	1.57309	2.90671	1.46023	3.69322	1.36912	3.66632	0.0891618	0.0156307	3.66968	2.14287	3.29371	3.59991	3.12525	5.07728	0.592298	2.12171	4.39866	2.77848	4.05152	5.50414	6.7475	2.33877	2.43561	4.51853	0.908543
DO45131	B	-0.750455	3.25727	1.65563	4.35994	2.25867	2.67136	0	0.0218681	3.71448	3.21673	3.56115	4.2083	3.35507	4.77604	0.621721	1.64456	4.49915	2.6237	4.96043	6.07905	7.10081	3.52981	1.94724	4.77119	2.04412
DO45133	B	2.29068	2.66483	1.84946	5.14152	1.67655	3.95821	0.0640127	0	3.69299	2.92918	3.09808	3.9591	2.92664	4.5486	0.199119	2.61745	5.19692	2.36261	3.57819	5.53065	6.40182	3.33859	2.08909	3.04551	2.16523
DO45135	C	1.21132	3.33215	1.41563	3.82532	2.21185	4.21419	0.246234	0.149293	3.08724	3.51457	3.98152	4.59548	3.93292	5.11968	2.01288	1.9368	4.50483	2.66782	4.58472	6.58771	7.64923	3.51973	2.433	5.15324	1.45955
DO45137	B	0.864704	2.32107	2.23293	3.14161	2.24604	4.6918	0.0952236	0.210771	3.25203	3.43782	3.23797	4.85656	3.30317	4.92341	1.91693	2.32758	4.83624	2.56043	4.75273	5.93185	6.64667	3.45939	2.7052	4.36126	1.87837
DO45139	C	-4.60145	3.8082	2.46553	4.82792	2.66803	3.61574	0.439564	0.25136	3.17021	3.46459	3.84022	5.07064	3.60022	5.2828	1.70412	2.68433	5.2557	2.87852	4.65832	6.13326	7.87339	3.98211	2.16747	4.08352	2.04584
DO45141	B	-2.85472	2.96098	1.68714	4.6672	2.4156	2.48206	0.0433985	0	3.92045	3.16723	4.65195	4.25394	2.39443	5.10127	0.27415	2.74822	5.50773	3.40096	4.3507	5.29682	6.087	3.43472	2.73296	4.62555	2.04722
DO45143	B	1.62706	3.16929	2.08248	4.4074	2.29624	4.96906	0.0488431	0.0717207	3.00444	3.04608	3.59022	4.00239	3.51824	4.63217	1.79682	1.72316	4.29259	2.63168	4.49662	5.56071	6.56388	3.11772	2.46787	3.81427	1.60565
DO45145	C	-11.2682	4.86982	3.13715	5.59768	2.11332	4.10259	0	0.0456812	3.47979	4.30211	3.17966	4.62022	4.69119	5.53114	0.767764	2.88571	5.25973	2.91557	5.80952	5.84234	7.69896	3.62636	1.63935	5.54916	1.7663
DO45149	B	1.93887	4.66381	1.73159	4.24738	1.19835	6.57914	0.197907	0	2.70296	3.90487	3.13112	3.24185	2.76517	5.14765	2.69515	1.63104	4.26252	2.70785	4.59706	4.18343	6.149	3.57025	2.86817	4.24202	1.56823
DO45153	B	0.60397	3.44419	1.97995	4.29517	2.18049	4.56766	0.235223	0.0947928	3.48417	3.37783	3.45337	4.13541	3.90962	4.87949	1.19098	1.74309	4.41852	2.8373	4.47466	5.33007	7.14489	3.50251	2.93631	3.94329	1.58603
DO45155	C	-5.30316	3.59799	2.35643	4.92245	1.93741	3.34102	1.66552	2.12152	3.05747	3.70089	4.16525	5.06857	3.28052	5.17196	2.38853	1.92113	3.86426	3.4209	4.94401	6.57858	7.73447	4.09742	2.14731	4.14431	2.20432
DO45157	B	-0.522209	3.22618	1.70713	4.50381	2.44695	3.86095	0.125782	0.0748244	3.1689	3.49565	3.71315	4.423	3.46782	4.82182	2.04593	2.42278	5.13478	2.98291	4.50833	5.66368	7.15399	3.93238	2.67649	4.44699	2.11782
DO45159	B	1.90103	2.70444	2.139	4.49325	2.06986	5.20317	0.0585358	0.0663255	2.92643	3.03782	4.21681	4.28424	3.35082	4.36873	2.67909	2.1614	5.15204	2.80013	3.93583	5.94231	6.99166	3.6284	3.74289	3.95332	1.8145
DO45161	C	-8.0858	3.66793	3.1587	4.08815	2.73665	5.55154	0.0417143	0.0613232	3.77435	3.4103	3.69897	4.20629	4.13235	5.45642	0.826505	2.3608	4.8787	2.27575	4.77371	6.35953	8.0392	2.98198	2.58045	3.59886	2.3727
DO45163	B	0.0548235	3.14408	2.38766	4.94127	2.07617	3.01893	0	0	4.51678	3.62007	3.4752	4.12406	3.17089	4.45937	0.12978	2.80655	5.51302	2.46288	4.93173	6.22588	6.76397	3.2121	2.12159	3.08993	1.89659
DO45165	C	0.334551	3.09536	2.40629	4.23978	1.81716	4.50819	0.396486	0.125479	3.19895	3.13016	3.57903	4.50008	3.34563	5.31113	1.46587	2.05798	4.28754	2.81857	4.58799	6.23622	7.69064	3.51879	3.14925	4.05099	2.29948
DO45167	B	2.27454	3.60717	1.51879	4.67066	1.05904	4.38125	0.270363	0	2.67814	3.07957	2.96877	3.36198	3.11681	4.77981	0.30893	1.79056	3.40284	2.05288	3.72332	3.97603	6.75549	2.5829	3.48394	3.78294	0.938128
DO45169	B	0.934384	3.36353	2.54628	4.46334	1.91106	2.17439	0	0.0192082	4.30319	2.76814	3.49162	4.1271	3.53635	4.37943	0.262248	2.01293	5.11879	2.46844	4.93337	5.82345	6.80531	3.52253	1.7943	3.64436	1.72413
DO45171	B	2.71541	3.20464	2.00123	4.71714	2.04264	2.93838	0.0052254	0.960051	3.94828	2.40561	3.78605	4.09135	3.08844	4.8807	0.8727	2.32863	5.05103	2.44809	3.84971	5.66455	7.34616	3.00792	2.90496	3.38735	1.71445
DO45173	C	-0.151028	3.64334	2.68183	4.44472	2.22793	4.64527	0.0659209	0	3.35493	3.2246	3.57668	3.98035	3.17099	5.13776	1.77128	2.20839	4.66124	3.01307	4.7401	7.15025	7.45061	3.00988	2.94401	4.08835	1.6985
DO45175	B	2.71196	2.74283	1.81217	3.60357	1.09883	2.79558	0	0	4.22497	2.73264	4.1302	3.63572	3.36604	5.44666	0.627459	2.10344	4.34964	2.81533	3.7978	5.99577	6.81891	2.10747	1.57954	4.42621	1.35066
DO45177	B	2.96187	2.61341	1.51262	3.8963	2.0666	3.60971	0.101333	0.136275	3.49306	3.24071	3.75559	4.43736	3.65243	4.72254	1.51387	1.95225	3.84457	2.80451	4.28099	5.05832	7.2522	3.40634	3.10329	4.48857	1.45174
DO45179	B	0.296438	3.00291	1.31566	3.84309	2.42112	3.99437	0.16519	0	4.06561	3.17575	4.56479	3.73575	3.03529	5.45554	0.728436	1.63197	4.37747	2.41378	4.64148	5.9629	7.34424	2.6115	2.48985	4.24008	0.867549
DO45181	B	3.20408	2.51639	1.31697	4.02099	1.74191	4.31176	0.254407	0.0884231	3.26391	2.59199	3.37656	3.55779	3.22078	4.52333	2.12731	1.69706	3.89545	2.65388	4.08314	5.27406	7.04218	2.73189	3.39369	4.09957	0.957679
DO45183	C	1.03392	2.57011	1.27887	3.69314	2.31384	2.67013	0.132248	0	3.07184	2.54601	3.77391	4.24424	3.37715	5.61044	0.445195	1.66444	4.73891	2.80631	4.96005	6.20667	7.91501	2.33509	2.89498	3.9557	1.20036
DO45185	C	-2.04395	3.85249	2.2172	4.26577	2.34892	3.35776	0	0.236284	2.56266	4.09445	4.16551	4.84017	3.03417	5.63335	1.02465	2.2415	4.51288	2.58388	4.95096	5.53365	7.49503	3.59813	2.64267	4.16632	1.55378
DO45187	B	-5.47144	2.4219	2.01562	3.66187	2.50018	4.55238	0.126156	0.0477956	3.70966	3.78222	3.99899	4.60266	3.0052	5.60973	1.42609	2.14882	5.10911	2.80716	4.24132	6.24659	6.99742	2.5278	1.77098	4.89555	2.41282
DO45189	C	-0.321052	3.09929	2.30827	4.12391	2.48289	2.70179	0.0157419	0.0664612	2.80305	4.38165	5.13864	4.46595	3.19718	5.38988	0.554351	2.84742	5.33184	2.59848	4.99692	6.98402	7.50347	3.38784	1.59445	4.18594	3.27316
DO45191	B	1.87951	2.57466	1.7356	3.651	2.34461	3.92228	0.0807122	0.0601639	3.51269	2.84059	3.99775	3.73147	2.63934	5.09416	1.06938	1.54769	4.5404	2.76857	4.21867	5.71715	7.30053	2.5508	2.36791	3.22144	1.39666
DO45193	B	-3.30457	3.70015	2.17391	4.59755	1.6915	3.20066	0	0	3.88068	3.71414	4.49385	3.95265	2.97525	5.36795	0.415008	2.15867	4.24747	3.28538	4.66391	5.86849	7.27564	3.62787	2.48689	5.23678	1.82906
DO45195	C	3.00779	3.49985	1.80286	4.40487	1.05839	5.89975	0.676046	0.0297494	2.94286	2.42073	3.44464	3.69317	3.06834	4.60068	1.10926	2.00105	3.24886	2.49943	4.04285	4.58293	7.5608	2.37459	2.29207	3.89121	1.16257
DO45197	B	-1.04114	2.7675	2.58273	4.24546	1.98642	3.64105	0	0.100339	4.00205	3.30912	5.01163	4.32398	3.61927	4.75473	0.743423	2.0312	4.11566	3.19455	4.19808	5.23989	6.5277	2.83469	3.2525	3.63628	2.16962
DO45199	C	0.657725	3.20484	1.47335	3.92003	1.44422	5.89552	0	0	3.96839	3.10096	4.43682	4.07933	3.8633	4.93576	0.290093	2.14847	4.50341	2.4808	3.96185	6.18985	7.73527	2.74686	2.84247	4.85828	1.1945
DO45201	B	3.09959	3.07252	1.22588	4.01855	1.66818	4.04219	0.464111	0.108199	3.52348	2.80117	4.35562	4.10223	2.94143	4.49032	1.10912	1.61643	3.83633	2.42893	4.57778	5.93753	6.68423	2.6564	2.12333	4.58307	1.15571
DO45203	C	1.15495	2.49396	2.01085	3.90321	2.23966	4.66078	0.0837812	0.0776718	3.49599	3.30893	3.33518	4.5627	3.15622	4.5785	1.30244	1.99873	4.88664	2.95661	4.49349	6.28783	7.7865	3.658	2.69003	3.84057	2.05341
DO45205	B	-1.66652	3.74965	2.20271	4.62942	1.55997	4.59884	0.0522534	0.0952377	3.58023	3.96147	4.85633	4.96336	3.68011	5.38512	0.396878	1.91129	4.29183	3.44533	4.64964	5.83146	7.14221	4.03015	2.42679	3.9598	2.75636
DO45207	B	-1.69226	2.30222	1.78826	3.08892	2.42956	3.84716	0.129633	0.0846953	4.2102	3.06753	3.74513	4.1038	2.79401	4.94589	1.15786	2.12407	4.3034	3.18026	4.2206	5.16949	6.13713	3.09668	2.75739	4.22482	1.71466
DO45209	C	-2.3355	4.61196	2.54441	4.69589	1.90835	4.98753	0	0.0195551	3.19013	3.8255	4.60793	3.33183	2.99509	5.34135	1.48795	2.0602	4.32045	3.25325	5.36263	6.1999	7.83556	3.53539	2.7172	4.18185	0.950861
DO45211	A	-7.22381	3.70074	2.55675	5.27615	1.66174	2.47422	0.046739	0.0895537	2.51735	3.33572	4.4413	5.23008	4.11748	5.75571	0.890731	2.21113	4.70852	3.2497	5.2822	6.47629	9.1486	2.85737	2.57602	5.53761	2.89402
DO45213	B	-1.40552	2.63315	2.3943	4.02887	2.41263	4.06358	0.209697	0.209341	2.7901	3.15522	4.80195	4.26313	3.30587	5.11335	0.949707	2.18378	4.80662	3.03358	4.59679	5.64545	7.10269	2.99066	3.03776	3.81234	2.3509
DO45215	B	3.19468	2.97635	1.63306	3.97517	1.91423	5.14889	0.371449	0.0310176	2.80297	2.92573	3.42275	3.72636	3.23452	4.36867	0.942349	1.38022	3.50815	2.33535	4.04278	4.41024	6.42747	3.10914	2.77242	3.73802	1.12263
DO45217	B	-4.58805	4.25818	2.91997	4.8389	2.94735	2.8152	0	0.0865428	3.96046	3.53397	4.36835	3.16356	3.10846	4.83199	1.16804	2.07823	5.30905	2.82688	5.33542	5.85458	7.1568	2.9519	1.58195	3.7194	2.00019
DO45219	B	-3.0551	3.15472	2.91853	4.11361	2.66612	3.92371	0.0592016	0.0241428	4.13025	3.71662	3.66932	4.24007	3.11914	5.18917	1.80684	2.78655	5.46975	2.64874	5.13705	6.42096	7.07064	3.57788	2.54184	4.05063	2.45722
DO45221	C	-1.07276	3.65955	2.82497	4.47654	2.25457	5.81797	0	0	4.24328	3.2353	3.80645	4.30984	3.49302	4.96136	1.19872	2.77327	5.1222	3.04125	4.71951	7.02946	7.95737	2.94358	2.81469	5.10105	1.16148
DO45223	B	2.56606	2.94422	1.47933	4.06982	2.37671	3.77654	0.0943881	0.142347	3.28284	3.49321	3.92783	4.41518	3.86212	4.61578	1.23839	1.89797	4.35066	2.46113	4.61758	5.80102	6.83226	3.29636	2.6622	4.16272	1.977
DO45225	B	-5.0745	2.67381	2.30781	3.9887	2.42266	4.30502	0.0566009	0.0202881	3.4668	3.99884	3.25019	4.06993	3.20442	5.00953	1.57337	2.88728	4.97538	3.1067	4.47863	5.72945	6.61702	3.39395	3.06956	4.24087	2.74128
DO45227	B	0.69344	2.88576	1.76262	4.4605	2.35102	5.04322	0	0.018933	3.58754	3.28191	3.85677	3.89682	3.37254	4.48399	0.675193	2.2864	4.81783	2.38758	4.17919	5.48051	6.63641	2.83291	3.00843	4.55883	1.66728
DO45229	B	2.77606	2.40991	1.92556	3.97494	1.66488	5.83467	0.685818	0.0511025	3.70486	3.33326	3.33927	3.97349	2.72441	4.76161	1.19011	1.54085	4.5076	1.981	4.12051	5.8322	7.05963	3.16904	2.52594	4.01439	1.34417
DO45231	C	-0.784698	2.9016	2.23563	4.15785	1.98982	4.22262	0.386157	0.102171	2.96266	3.27966	3.64646	4.45123	3.58233	4.81776	1.74559	2.15831	4.3737	2.63262	4.7409	6.17926	7.84103	3.95407	2.85139	3.56011	2.55966
DO45233	C	2.8517	3.23067	1.49124	4.21137	1.9221	3.85554	0.220261	0.22031	2.9324	3.10891	3.51901	4.02893	3.58967	4.93368	1.99437	2.18194	4.4329	2.9311	3.95813	5.34318	7.50519	3.36518	2.46364	4.27565	1.79293
DO45235	B	-3.28735	2.9542	1.67938	4.27388	1.9401	4.80534	0.208854	0.0590333	3.54765	3.19823	3.82469	4.21553	3.21801	4.9248	2.52752	2.67175	5.193	3.20701	4.15568	4.96599	6.99295	3.55051	2.59707	4.43584	1.97621
DO45237	B	-4.94573	3.62444	1.49547	4.72699	1.78719	3.60601	0	0.027131	3.62846	3.10211	3.38074	3.49404	2.99188	5.27783	2.98857	2.17641	4.41557	4.05707	3.77857	5.57118	6.76239	3.93358	2.1588	4.92335	2.02533
DO45239	B	-1.27456	3.25586	1.76851	4.06815	2.20573	4.99157	0	0.0591239	2.58068	3.23261	3.83427	4.62927	3.25149	4.66596	0.635848	2.25648	4.67081	3.32083	5.04767	6.21955	6.88292	3.0291	2.74904	3.55581	2.81985
DO45241	B	2.20313	4.41892	2.04178	4.73356	1.39892	6.41901	0.0669298	0	2.93831	3.73215	3.20929	4.00408	2.70911	5.04229	0.63798	2.36718	4.87901	2.06282	4.52613	5.10275	6.91829	3.79975	2.14348	3.93389	1.22364
DO45243	B	2.24826	3.16285	1.91563	4.02101	1.993	5.87353	0.193942	0.106231	2.20786	3.57935	3.76185	3.95317	3.32049	4.67451	1.46713	1.80729	4.29509	2.62665	4.37121	5.40204	6.39527	3.36553	2.88375	3.61118	2.48598
DO45245	B	-5.70129	3.29438	2.71718	5.90962	1.80579	4.54431	0.0612661	0.0455904	2.69139	3.28459	3.66746	4.47833	3.83299	4.93597	2.30611	2.61386	4.9596	3.10602	4.94834	5.65295	6.65779	3.20116	1.69828	4.19114	3.75876
DO45247	C	-0.200192	2.84751	2.16294	3.70097	2.23637	3.8194	0.422581	0.0487846	2.80803	3.70782	4.67967	4.11321	4.11255	5.02391	0.869458	2.13699	4.79259	3.01888	4.46961	6.08901	7.50948	2.66298	2.38869	5.14238	1.9507
DO45249	C	3.70249	3.52525	1.83861	4.50044	2.13364	6.66502	0.258751	3.67685	3.00058	3.98334	3.73063	4.82103	3.71967	4.85941	2.87924	2.081	4.93854	2.91773	4.93174	6.04366	7.79964	3.73259	2.91784	4.89201	1.33872
DO45251	C	3.14668	3.43553	2.06208	4.39657	2.35481	3.48336	0.255023	0.376067	2.54443	3.31231	4.44436	4.44485	3.58637	4.67832	2.47329	2.22301	4.97471	3.12209	4.86548	6.10046	7.88789	3.11439	3.16472	5.65461	2.16474
DO45253	B	-4.17766	3.07754	1.85808	4.44299	1.73987	5.59237	0.120277	0.0481599	3.47337	3.46383	4.08313	3.66083	3.72978	4.76329	1.72581	2.20988	4.6343	3.09134	4.72487	5.63269	6.33788	3.53342	3.35423	3.93683	2.34205
DO45255	B	1.78746	3.58411	1.7862	3.87588	1.50404	4.85602	0	0.0250834	3.31932	4.01714	3.80271	3.61495	3.36738	5.08304	1.04233	1.60264	3.30621	2.54514	4.20588	5.24409	7.25097	2.67108	2.62285	4.57766	1.65464
DO45257	C	0.276536	2.99799	2.43028	4.56578	2.50338	5.62897	0.00989812	0.0419679	3.61941	3.31265	4.35921	4.10658	2.69982	4.68378	1.66126	2.43027	5.2137	2.80528	4.5179	5.70413	7.81172	2.6927	2.16244	3.8674	2.22659
DO45259	A	-6.84657	3.4148	1.94217	3.96023	2.00303	5.08759	0	0.0876518	2.48588	3.78965	5.31135	3.87867	4.19179	5.26254	0.339999	2.6119	4.78732	3.36937	4.73262	6.00979	8.58413	3.41517	0.939896	4.14263	1.22272
DO45261	C	3.19958	2.88686	1.58629	4.04772	1.87484	3.35643	0.0596925	0.07279	3.29358	3.15989	3.61234	3.61309	3.76585	4.92443	1.18011	1.87126	3.52161	2.46212	4.2114	5.70275	7.65519	2.79416	2.8572	4.33713	1.78787
DO45263	B	-6.20054	3.69996	2.57528	4.3051	2.30492	4.08758	0.153501	0.0469897	2.72033	2.84274	3.88914	4.31857	2.86141	4.72202	1.15659	1.93013	4.12644	2.58322	4.25704	4.86938	6.88325	3.6535	2.40514	4.40541	2.45923
DO45265	B	-1.50845	3.1447	2.04304	4.10819	2.45444	4.61169	0.0538577	0	3.56455	2.6513	3.70771	4.49582	3.17698	5.48739	0.941657	2.00684	5.19595	3.41564	4.92072	5.99272	7.3245	2.79179	1.65921	3.66403	1.48424
DO45267	C	-2.80867	3.98016	2.44463	4.3637	1.54933	4.56304	0.0412599	0	3.19444	4.27848	4.02001	3.92214	3.88699	4.98858	1.0641	2.60566	5.71679	3.37468	5.27644	6.61988	7.62016	4.46299	2.34065	3.97046	2.84577
DO45269	C	-4.09192	4.33985	2.33486	4.68851	2.1352	3.58866	0.0544872	0	3.19016	3.5902	4.11258	4.75613	3.93863	5.17776	0.574272	2.74956	5.17251	3.26925	5.46486	6.25289	8.28673	3.90551	1.70506	4.27288	2.98029
DO45273	B	0.819899	4.17895	2.58447	4.42874	2.2659	5.61746	0.107062	0.361827	3.08567	3.67998	4.69478	4.69198	3.16308	5.05746	1.69334	2.2107	4.68362	2.64354	4.85945	6.19676	7.15815	3.63471	2.54479	4.08277	2.29077
DO45275	C	-11.6013	4.45121	2.69476	4.41703	2.60285	4.45577	0	0.408833	3.19449	3.54915	4.3994	4.71122	3.4098	5.46251	2.67412	2.56631	5.17827	3.779	4.95316	6.09908	7.34283	3.71355	2.90731	5.01131	1.62553
DO45277	C	0.894942	4.01917	1.73496	5.20217	2.66467	3.08817	0.153005	0.0392799	3.22972	4.17574	3.72194	4.77108	3.31948	4.93071	1.4998	2.19049	5.19454	3.11517	5.04737	6.03912	8.18066	3.40106	3.69452	4.27133	1.84687
DO45279	C	6.08982	3.21946	2.59804	3.96577	2.30345	3.67833	0.0875854	0.300757	3.13843	3.21233	3.85211	5.03274	3.67364	4.40513	2.71643	2.24804	5.07402	3.08214	4.99149	6.36294	7.4415	3.57864	2.77072	3.59156	3.70799
DO45281	B	2.77643	3.48142	1.63007	4.19317	1.31431	5.03994	0.774196	0	2.4424	2.96409	2.82393	3.95723	2.98877	4.67069	1.25461	1.74664	3.89515	2.03134	4.30136	4.88538	6.93367	3.16479	2.03792	3.61089	0.966808
DO45283	C	0.473158	3.19241	2.40816	4.73687	2.27208	3.82831	0.172006	0.517651	3.24073	3.80829	3.6191	4.74988	3.99166	4.89524	1.70176	2.66777	5.0027	2.89132	5.83174	7.88381	7.45216	3.58679	2.5299	4.58829	1.77389
DO45285	A	3.83785	4.57471	1.66343	4.15941	1.78954	3.26534	0.0610982	0.0972198	1.97608	3.28278	4.39845	4.41647	2.99342	6.20217	2.01236	2.20154	3.89301	2.16279	4.71022	6.42529	9.2406	2.39148	2.54347	5.05147	1.41731
DO45287	C	-3.86474	3.44907	2.24506	4.70741	2.62899	3.89522	0.327369	0.210366	2.82998	3.82759	4.24316	4.85893	4.04947	5.18354	2.62025	2.04046	5.04724	3.4566	4.85269	6.29757	7.81362	4.05471	3.43462	4.76115	2.03404
DO45289	A	1.86416	3.64632	2.24776	3.78833	2.19383	2.81192	0	2.03468	2.55959	3.86142	4.03592	4.78472	3.55586	5.77303	1.51354	2.32441	4.39902	2.27144	5.0394	6.96657	8.45942	2.61402	2.74048	4.5403	1.6879
DO45297	C	-0.790405	3.65047	2.2098	4.65215	2.82703	2.48552	0.124209	0.504761	3.34824	3.24831	4.79804	5.03473	3.09431	5.49858	1.34901	1.87812	4.76495	2.64305	5.8232	6.19879	7.59071	3.05893	2.44986	4.52989	1.63181
DO45299	A	-6.48118	3.94255	2.46129	5.1937	1.58522	3.2521	0	0.126109	3.434	4.399	5.19846	4.89448	4.48986	5.83208	1.99289	1.57968	4.20004	3.32616	5.8335	6.34264	8.38631	3.73152	0.485974	4.94146	3.1081
DO45301	C	-3.82565	3.61297	2.35272	4.69347	1.8607	3.34193	0.338025	0.36898	2.83189	4.22854	5.40442	4.36468	3.84543	6.02533	1.80857	1.98858	4.97155	3.02222	6.19979	6.05822	8.05542	3.55652	2.62335	5.05654	2.05034
DO45303	C	8.77931	3.00119	1.97703	4.56578	2.16046	2.4385	0.0643772	0.171462	2.69652	4.05353	2.90652	5.09301	3.24437	5.49861	2.3915	2.2717	5.40308	3.16992	5.15888	7.02825	8.02835	4.21351	2.53695	5.04039	1.28964
DO45305	A	2.49286	3.40265	1.76894	4.5291	2.20842	3.19579	0.0666459	0.149369	2.49439	3.1335	3.50608	4.94162	3.09615	5.4549	1.58971	1.90725	4.92081	3.07895	5.46866	6.68628	8.36478	3.39914	1.54637	4.95335	2.01235
DO45307	A	-4.32582	4.07541	2.93884	4.30589	2.38763	3.61588	0.179057	0.480168	2.48494	3.81048	3.86873	4.96102	4.21294	5.94481	1.80273	2.3171	4.90878	3.27498	5.07006	6.73668	8.95553	3.0581	2.68274	5.17075	2.01139
DO48672	B	2.80678	3.19948	2.26476	4.34937	1.44679	2.46444	0.138964	0.0691782	3.51771	3.52864	4.43283	3.87527	3.78772	5.09995	0.888333	2.24724	4.71124	2.6602	4.28949	6.24253	6.8242	3.50021	3.08038	3.7814	2.72255
DO48674	B	3.63081	2.96557	1.37667	3.46668	0.991503	4.51869	0.332953	0	2.95628	2.34521	3.46636	3.24728	2.75446	4.87733	0.785516	1.33468	3.03222	2.07877	3.36279	4.8357	6.7161	1.7024	1.71344	4.05384	0.803009
DO48677	B	3.15697	3.26718	1.93569	4.21142	1.55331	2.81858	0	0.0240259	3.81559	3.01286	3.72617	3.93481	3.18321	4.32096	0.18032	2.30256	4.59652	2.80474	4.14842	5.51085	6.77893	3.46689	2.95409	3.06689	1.14593
DO48679	C	0.784714	3.53854	2.19657	4.24311	1.95663	2.64848	0.189446	0.0160672	3.05792	3.44194	3.50747	4.31435	3.05401	4.92225	0.922329	2.06223	4.70626	2.41948	4.11469	5.52447	7.42534	2.91658	3.04004	5.0214	1.29278
DO48681	B	-5.59569	2.90065	1.62585	4.13825	2.50731	2.39976	0	0.376743	4.03654	3.29487	5.25366	3.86566	3.29686	5.38067	0.419536	2.76425	5.07779	3.33719	4.43555	6.17739	7.00132	2.25717	1.9618	4.59837	1.49518
DO48682	C	-2.07295	3.41311	2.21284	4.02828	1.63449	7.49169	0	0.0516153	2.79296	3.65347	3.37321	3.98036	3.61998	5.18485	1.51801	2.1469	4.92642	2.89371	4.33508	6.84358	7.46796	4.38767	2.52101	3.74711	1.8866
DO48693	B	1.68166	3.17521	1.27471	4.14401	1.7501	3.51875	0	0.150163	2.87589	2.36752	3.4662	3.3527	2.50298	4.36558	1.22859	1.79978	4.23237	2.25106	3.69087	5.29636	6.67423	2.65464	1.77096	4.13973	0.926237
DO48695	C	1.44266	3.27068	1.83706	4.35632	1.85306	5.59272	0	0	3.37325	2.90787	3.93793	3.9025	2.88654	4.60487	0.52777	2.46064	5.32069	2.79745	3.84621	6.03197	7.91346	3.52077	3.41961	4.11082	1.77325
DO48697	C	-1.55284	4.14624	1.7979	4.56229	2.28846	4.37782	0.17715	0.0682717	3.07005	3.13325	4.14639	4.59128	2.83464	5.79352	1.62555	2.38749	4.7216	2.42557	5.19825	6.58265	7.7474	2.94403	2.77699	4.78959	1.48945
DO48700	C	2.49954	3.69001	1.97669	4.49559	2.01699	5.93459	0.0393236	0.113433	3.59907	3.37789	3.69315	4.25769	3.43199	4.81718	1.16356	2.30657	5.00025	2.71724	4.45589	5.65066	7.95444	2.89945	3.09836	4.18513	1.62279
DO48701	B	0.994451	3.59897	1.50142	4.7296	1.56228	3.30778	0.0419283	0	3.14521	3.19829	3.25297	3.98446	3.28481	5.4115	1.53451	1.77532	3.97565	2.91639	4.3843	5.44481	6.64003	3.4552	2.48653	4.5344	1.24239
DO48704	B	0.275732	2.92186	1.55478	4.09457	1.47079	3.91709	0	0.09704	3.67714	3.15279	4.01866	3.8638	3.90162	4.86631	0.708681	1.92848	4.78774	2.69256	4.63615	5.84636	6.55815	3.52623	2.95574	3.82111	1.68976
DO48706	B	0.8271	3.3496	1.48237	3.45368	2.32872	2.77973	0.151843	0	3.36818	2.86474	3.49075	3.39136	3.20851	4.8584	1.41958	2.59323	5.21275	2.74919	4.09771	5.97271	6.91594	3.01617	2.77928	4.29693	1.169
DO48712	B	-1.41249	2.82968	1.58139	4.23022	2.02559	4.46583	0.0864679	0.118584	2.75657	3.29341	3.73888	4.11448	3.27253	4.91514	1.08253	2.25135	4.5902	2.2615	4.74363	5.3351	6.82808	3.65835	2.42107	3.70903	1.51842
DO48715	B	0.0345374	3.32749	1.73776	3.48921	2.05191	3.44884	0	0.0374859	3.53695	2.67064	4.02885	3.05231	2.68284	5.71959	0.483549	1.75256	4.53144	2.37801	4.53905	6.32729	7.10392	1.89801	1.72134	3.72294	0.979565
DO48716	B	1.78075	3.04691	1.96782	3.99137	1.81048	4.91842	0	0.0485128	3.7864	2.8022	3.62929	3.99517	3.37449	5.17009	1.89609	2.16366	4.77699	2.62486	4.19447	5.70728	6.85511	3.29876	2.75539	4.77748	1.42898
DO48717	C	-4.52224	2.98604	1.81599	4.80583	2.6791	4.6919	0.293418	0.238548	2.71767	3.37515	4.22281	4.09418	3.55314	5.29429	1.98416	2.23716	5.05675	3.33455	4.51255	5.51639	7.9036	3.67829	2.37786	4.7206	1.52851
DO48719	C	3.11256	3.05826	1.59902	4.06029	1.23822	4.80181	0	0	3.33473	2.81405	3.55464	3.78306	3.48923	4.64727	0.508627	1.74097	4.18809	2.54852	3.8601	5.6199	7.62407	3.14699	2.90229	4.02468	1.53655
DO48720	C	-2.70268	3.51555	2.38249	4.28279	2.92829	3.63427	0.116447	0.196239	2.9236	3.53746	4.2352	5.02729	3.58922	4.96527	1.84978	2.25503	5.0695	2.98151	4.77683	5.57979	7.68151	3.84698	2.55035	4.29505	2.67752
DO48721	B	2.95423	2.01395	1.51163	5.09888	1.65585	3.8927	0.0650646	0	4.10968	3.30882	3.06092	2.42425	2.72555	4.83536	0.514357	2.16869	4.25169	3.33439	4.12619	4.90873	6.39903	3.54661	2.30275	4.39457	1.30944
DO48723	C	-1.58488	3.87218	2.33029	4.73559	2.23485	4.05141	0	0	3.37096	3.87162	4.29115	4.52509	3.72618	5.57978	1.8908	2.92341	4.74359	2.51735	4.50636	6.81395	7.48996	1.99991	2.16519	4.73135	1.6973
DO48725	B	1.38351	3.37162	1.55265	4.11076	1.81524	4.88552	0.17128	0.0214984	3.29963	3.13319	3.76078	4.18405	3.13425	5.28631	1.34518	1.67206	4.28667	2.50568	4.73914	5.98732	7.11651	2.65276	2.07678	5.25556	1.1875
DO48727	B	2.36482	3.03772	1.93288	4.26005	1.59192	6.44297	0.126303	0	3.82576	3.12666	4.96379	4.04968	3.15847	4.99727	0.186335	2.17769	4.79658	1.89869	4.05149	5.61076	6.63802	2.70753	2.154	3.13005	1.48524
DO48728	C	-1.94858	3.3047	1.54375	4.03085	2.1232	4.23253	0	0.174859	2.71372	3.26284	4.46206	4.42379	3.40184	5.09241	2.08787	2.05969	4.89027	3.04569	4.5544	5.70176	7.46144	3.6827	2.94548	4.14741	1.98399
DO48730	C	-2.22465	4.03667	2.56049	4.43147	2.6331	4.23891	0	0.0239088	3.12472	3.43935	4.25805	4.33452	3.85969	4.95396	1.0697	2.33881	5.31741	3.05373	4.83399	6.72239	7.57282	3.74669	2.30635	4.20108	2.69238
DO48732	B	0.990081	3.63343	2.65718	4.60857	2.14209	5.08827	0	0.269062	3.35113	3.88107	3.19793	4.62893	3.25293	4.91945	0.928971	2.48211	5.15805	2.41044	4.8778	6.03027	7.04719	4.04364	2.49411	4.53157	2.31443
DO48733	B	2.6717	2.90135	1.46328	4.39621	1.70572	5.43446	0.23167	0.151398	2.23076	3.05556	3.95184	3.88662	2.85884	4.49017	1.9569	1.93087	4.55276	2.47041	3.81394	5.47058	7.12991	3.63944	2.58448	3.76704	2.09594
DO48736	C	2.30889	2.73888	1.54083	4.07992	2.07265	6.80762	0.0609819	0.0881914	2.82691	3.19632	4.19678	4.19828	3.50507	5.33755	1.2331	1.86939	4.94983	2.22678	4.62816	6.10931	7.66482	2.54468	2.50323	4.82297	1.4031
DO48737	A	0.32947	4.37596	1.62844	4.71302	1.62796	5.80859	0.0744547	0.055469	2.65057	3.6268	4.80941	3.6987	3.19793	5.36866	1.11704	2.2827	4.6342	2.68549	4.3641	6.04662	8.35544	2.06127	2.24135	4.96658	1.79585
DO48741	B	-3.16435	2.70723	1.53119	4.56522	1.4189	3.43119	0	0	3.10483	3.03199	3.18746	3.87493	2.371	6.03153	0.18507	1.51437	3.6567	2.57795	4.80687	4.82288	6.67686	3.44412	1.67213	4.98302	1.59378
DO48742	B	2.63202	2.87598	1.30836	4.16032	1.66752	4.48741	0.0973765	0	3.56008	3.07974	3.13808	4.54876	3.03842	4.51256	2.0744	1.88704	4.39902	2.66611	3.97038	5.0928	7.23528	3.30545	2.5973	4.20302	0.802428
DO48743	B	1.19057	3.02011	1.88534	4.18879	1.62299	3.12772	0.0942577	0.0768992	3.34493	2.9493	3.33092	4.40309	3.38334	5.0257	2.18418	2.18212	4.62259	2.95821	4.25998	5.29086	6.9497	3.39124	2.8776	3.74857	1.98892
DO48746	B	1.37228	3.17041	1.73323	4.3243	2.06924	2.61032	0.00986111	0	3.20511	4.01467	3.53636	3.88891	3.10518	4.56448	0.300739	3.01604	5.2651	3.04073	4.2472	5.34813	5.94693	3.19353	4.2392	3.66648	2.06281
DO48747	A	-1.57328	4.47988	2.36889	3.58276	1.57417	4.9558	0.126594	0.25822	2.52367	3.60655	3.61818	4.26692	3.66039	5.85326	1.4795	1.77421	3.63012	2.72422	5.08102	6.99784	8.58638	2.63846	1.39586	5.05441	1.85929
DO48751	C	-0.589778	3.43134	1.67608	4.22638	1.92126	3.76008	0	0.0356853	3.29313	3.3954	3.95244	4.51513	3.82251	4.78075	0.0637248	2.1708	4.70251	2.99115	4.57728	6.84453	7.3696	3.3421	2.29483	3.67298	1.22455
DO48757	B	-4.03913	3.15952	2.03869	4.27803	1.91067	4.28337	0	0.0152845	3.56472	3.27302	4.57612	3.41667	3.54137	5.52623	0.383859	2.39404	4.73706	3.46032	4.58741	5.90697	7.03174	3.63491	3.44325	3.41137	2.21856
DO48759	C	2.43004	3.95077	1.63417	4.29411	1.46782	5.54652	0.137237	0.0263956	3.86316	4.36673	2.89589	4.33097	3.42293	5.37176	0.682581	1.92652	3.78943	2.44616	4.21288	5.79848	8.01487	2.35851	2.72871	4.24647	1.3672
DO48760	B	2.69308	2.65308	1.21087	3.82632	1.25959	4.56473	0.581336	0.0180862	3.14526	2.19994	2.7552	3.76718	2.95015	4.92372	0.684527	1.26047	3.48724	2.30464	3.59143	4.97827	7.07619	3.15244	2.33576	3.77648	0.833631
DO48761	C	1.49405	3.06309	1.55454	3.4934	1.84447	3.93481	0	0	2.45672	2.85422	3.27418	3.76986	3.51957	5.00375	1.8257	1.60838	3.74534	2.68024	4.07027	4.82164	7.64225	2.78394	2.46268	4.33892	1.54019
DO50774	B	2.35668	2.13791	1.32085	4.01628	2.04215	4.7888	0.543265	0.206267	3.76588	3.16903	4.45893	3.70653	3.35127	4.96715	2.31159	1.54793	4.10642	2.71436	4.09803	4.92674	6.72298	3.15999	2.24091	4.22289	2.19354
DO50776	C	2.18304	3.16272	2.03176	4.19675	1.73159	4.98813	0.0582794	0.0433564	3.32641	2.75049	3.35388	4.19325	2.7286	5.23649	1.58022	1.91931	4.03515	1.39172	4.06213	5.81451	7.62542	2.6501	2.311	3.81806	1.13653
DO50778	C	-3.36093	3.48903	1.95098	4.49297	2.18885	4.92151	0.140565	0.140597	3.01042	3.54072	4.60676	5.15596	4.0621	5.53034	1.81045	2.28781	4.79971	2.6619	5.24872	6.52732	8.2763	4.0514	1.54316	4.89432	2.31865
DO50783	B	2.04208	3.04371	1.70043	4.09197	1.59816	2.7353	0.100699	0.0549618	3.40577	2.72747	3.69523	3.9591	2.86963	4.93322	0.436465	2.23734	5.01514	2.24489	3.56185	6.14204	6.57171	2.01498	2.89525	4.14593	1.08017
DO50785	C	-1.31544	5.32061	3.01476	3.94263	1.84396	3.77042	0	0.0319394	3.25727	3.15466	4.83086	4.34475	2.7881	5.76521	0.239105	2.19396	4.5002	2.44366	4.66681	7.28914	7.87847	2.40933	2.13366	4.2358	2.13121
DO50787	B	1.9458	2.54926	1.16187	4.01843	1.98875	3.96531	0.0842124	0.0179308	3.28533	3.11342	3.48022	4.21564	3.05301	4.69884	2.18065	1.93199	4.4215	3.15091	3.83323	5.62192	6.69777	3.00543	3.18473	4.09232	1.62372
DO50789	B	2.00946	2.57532	1.93079	4.13691	1.72623	4.07661	0	0	3.85318	2.64205	3.5894	3.66567	3.04779	5.22343	1.33585	1.81086	4.26626	2.65143	3.98954	5.32343	6.82056	2.46882	2.91724	4.56312	1.23011
DO50791	C	-1.33053	3.45693	2.46492	5.0644	1.70711	4.79172	0.0292454	0.0217008	3.45124	3.5611	3.70599	4.4217	3.28118	5.30276	0.636418	2.36717	4.69095	3.21649	5.30865	6.06384	7.51611	4.12629	1.6839	6.54409	1.76924
DO50793	B	1.83989	2.97594	0.917308	4.35919	1.89825	3.90443	0	0.0543022	3.23706	2.65229	4.46365	3.86078	2.83094	4.71187	0.414265	2.16101	4.84796	2.7796	3.91919	5.94279	7.18366	3.37745	2.28686	4.53166	0.926413
DO50798	B	-1.8163	3.25276	2.01977	4.19505	1.71913	4.85309	0.0261136	0.0193715	3.51762	3.74984	3.94005	3.81027	3.22928	4.77297	1.55459	1.96237	4.51234	2.59751	4.56744	5.77981	6.61861	3.54362	2.10016	4.03756	1.93512
DO50799	C	-1.01654	3.36899	2.44438	4.92967	1.937	4.71517	0.01404	0.0525285	3.69906	3.71841	3.74673	4.71521	3.21493	5.6837	0.930727	2.22016	4.80969	3.30827	5.36233	5.35434	7.52325	3.82637	2.46498	4.26443	1.89307
DO50800	C	3.44947	2.82367	1.64768	3.90556	2.03406	4.50126	0.0893966	2.57846	2.82675	3.28334	4.09117	4.58898	3.57844	4.89468	2.0683	1.91263	4.09353	2.67963	4.39869	5.71261	7.64317	3.65945	2.87042	4.43805	1.51244
DO50802	A	2.56642	3.40877	1.23308	4.6697	1.50195	4.59357	0	0	4.40587	2.72403	3.33031	4.13012	3.87102	5.45743	0.202481	2.27542	4.97962	3.18906	4.4793	6.45798	8.4261	2.92027	2.68468	3.82896	1.3172
DO50803	B	1.76769	2.99099	2.25749	3.98686	1.82847	4.20106	0.294995	0.0780228	2.62996	3.14538	3.43812	4.0894	3.34857	4.8412	2.99431	1.81499	4.38315	2.61215	4.22989	5.27363	6.99481	3.03984	3.1101	4.41677	2.01662
DO50804	C	2.92697	3.33362	1.40495	4.11188	1.13477	4.99711	0	0	3.05318	3.00146	2.92199	4.00615	3.13046	4.42475	0.318035	2.04562	4.61032	2.7231	3.96961	5.94486	7.96112	3.49973	2.3712	3.18372	1.66036
DO50805	C	2.38445	3.64785	2.18389	3.56074	1.59096	4.64344	0.0424238	0.0676132	2.6046	3.04005	3.82936	4.09372	3.25376	5.27508	1.26729	1.56955	3.9146	2.25585	4.14288	5.91612	8.086	2.69531	2.15879	3.98104	2.6574
DO50806	C	-2.06394	4.40242	2.95684	4.6758	1.88618	4.67375	0.0844186	0.0318169	3.53142	3.94944	4.71532	4.4797	3.16449	5.41304	0.799937	1.85416	4.32282	2.11063	5.22689	6.96297	8.24358	2.71603	1.77555	4.03206	2.37974
DO50807	B	-2.05274	2.61847	1.52113	3.50263	1.95974	5.12762	0	0	4.23493	2.57826	3.9429	3.84093	2.60789	4.88532	2.40633	1.58742	3.87248	2.76496	3.72871	5.35994	5.92225	2.84412	2.78992	3.89639	1.29403
DO50808	B	2.74125	3.17144	2.06187	4.25118	1.4835	4.38692	0.144886	0.0734957	2.78482	3.35994	3.14433	3.52443	3.54566	5.66509	0.994497	1.57116	3.56847	2.05433	4.3254	5.63119	7.18828	2.68938	1.93908	5.19349	1.94588
DO50809	C	-2.08458	3.41119	2.0412	4.85906	1.82533	6.53737	0.0669208	0.0716136	4.06578	3.47549	3.71187	4.39436	3.05516	4.97786	0.820381	2.01549	4.67398	2.80335	4.29731	6.28822	7.57752	3.24892	1.78729	3.76821	1.73621
DO50811	B	1.42342	3.52783	1.85655	4.97105	2.24931	4.39383	0	0	3.20471	3.41567	4.34281	4.05078	3.10099	4.64795	0.687654	1.9893	4.96183	2.63623	4.30638	6.10972	6.9568	2.75671	3.70706	3.39308	1.79539
DO50813	B	2.73162	3.27375	1.52867	4.02556	1.58172	4.69472	0.186157	0.00570865	3.0392	2.53907	2.85947	4.64633	3.08242	5.28766	1.49538	1.37756	4.14373	2.52718	4.3153	5.54303	7.06182	3.24108	2.7382	4.52186	1.00786
DO50814	B	2.51841	4.3446	1.88363	4.13379	1.49757	5.36673	0	0	3.25637	4.02127	3.57709	3.78785	2.04799	6.35736	0.250221	2.62682	3.93454	1.96548	3.84103	6.23852	7.08924	1.97422	0.95515	4.38427	1.39201
DO50815	C	-8.32114	4.11675	2.10126	5.1828	2.99773	1.98802	0	0	2.68628	3.25673	5.44704	4.71125	3.32809	4.68488	0.719768	2.35741	5.23158	3.66356	5.42389	5.49904	7.50565	3.98433	1.69669	5.43467	2.60685
DO50816	B	2.56979	4.07978	1.41589	4.28962	1.10727	3.068	0	0.0356183	2.97533	2.83492	3.13531	3.78952	2.37281	4.17182	0.519344	2.24635	5.10519	2.29151	3.93913	5.08395	6.86603	3.50074	2.64147	3.77235	1.32113
DO50817	B	3.27514	4.01378	1.39036	4.38192	1.22008	3.89258	0.0352427	0.0261649	3.06175	2.95199	3.88938	3.56064	2.63738	4.3197	0.294636	1.89082	4.7647	2.7398	3.93055	4.65828	6.97075	2.67324	2.62378	3.87755	1.45142
DO50818	B	2.69243	2.56228	1.98228	3.98163	1.50634	5.09267	0	0.0300489	3.92205	2.66993	2.93403	3.89835	3.04708	5.39819	2.2131	1.52405	4.01144	2.5305	3.85574	5.23559	7.32727	2.90272	3.19521	4.51605	1.01996
DO50819	C	-0.711342	3.36173	1.78452	3.67936	1.95252	3.98557	0.00975675	0	3.44615	3.1678	3.45215	4.47737	3.20424	5.32887	2.32105	1.85788	4.22795	2.97891	3.77035	5.90054	7.52943	2.92519	2.07774	4.68409	1.79275
DO50820	B	-3.13231	2.12942	1.65228	3.83318	2.61534	3.16444	0.133976	0.0308735	4.15198	2.9138	4.19414	4.2641	2.86453	5.54467	0.950953	1.98625	5.18353	3.02053	4.49575	5.78261	6.5222	2.5524	2.63371	4.21173	1.76792
DO50822	C	2.59604	3.26559	2.20652	4.06582	1.4975	3.74682	0	0.0601371	3.50989	2.84195	3.37172	4.01707	3.38031	5.08442	1.53257	1.95611	4.68909	2.66302	4.45038	6.31674	7.97957	3.44189	2.51437	3.77745	1.71082
DO50825	C	1.78369	3.34984	2.00749	4.59707	2.36176	2.50543	0.19482	0.651221	3.33815	2.9987	3.52677	3.64692	3.0759	5.43983	0.387019	2.06828	4.70815	2.61579	3.74329	5.80867	8.15363	2.0026	3.24614	5.31708	1.29803
DO50829	C	-4.37938	4.81656	2.63205	4.52974	2.0021	5.14702	0.476823	0.0550555	3.30866	3.64331	5.00794	4.6965	3.38904	5.51312	1.99352	2.37079	4.7738	2.64696	4.65109	5.8895	7.98324	3.46323	2.48899	4.48103	2.08555
DO50832	B	0.0463313	3.17148	1.51028	4.33721	1.52612	2.84773	0	0	3.81815	2.77646	3.37236	3.64395	2.89659	5.58265	1.27337	1.9562	4.60331	2.54804	4.76129	4.28703	6.19208	2.89235	1.20088	4.68784	1.71773
DO50839	C	3.3339	3.61825	2.69816	3.35393	1.06448	2.87626	0.13503	0	3.60441	2.39411	3.3432	3.57422	1.95968	5.3346	0.146598	2.15181	4.60832	1.73156	3.32739	6.33878	7.52299	1.85641	2.17689	5.00684	0.837116
DO50840	B	-2.02596	3.14603	2.15805	4.3846	2.50889	3.08661	0.0490326	0.0155686	3.69576	3.33243	2.5542	4.15579	3.81453	5.16475	1.31362	1.92224	4.84321	3.11904	4.42938	5.26699	6.61724	3.84252	1.64872	4.7822	1.4957
DO50844	B	0.849096	3.28186	1.95551	4.26372	2.44295	3.92339	0	0.072312	3.89789	2.73711	4.35245	3.70039	2.65359	6.08262	1.58912	2.17482	4.88805	3.13462	3.72525	5.67582	7.21166	3.62621	2.14515	4.70868	1.45461
DO50845	C	2.24739	4.71443	1.44985	4.6708	1.98144	5.13136	0	0	2.68431	2.67614	3.04596	4.21131	2.99965	5.04192	1.65547	2.44009	4.57457	2.20599	3.73188	4.86201	7.55916	3.10007	2.07208	4.88748	1.60747
DO50850	B	1.00613	3.13881	1.98517	4.29093	1.65842	3.9759	0.0713787	0	2.70073	3.11283	3.46519	4.37775	3.28958	4.47244	0.68057	2.30253	4.69758	2.66743	4.66319	5.85963	7.16038	3.65536	2.52195	3.37803	2.38848
DO50855	B	1.23299	3.63037	1.82661	3.81613	1.89392	5.87592	0.100622	0.0751361	2.91382	4.01225	4.42986	4.9773	3.26699	5.15452	1.80805	2.15161	4.68553	2.86986	4.74524	5.82372	7.13069	2.66711	1.1974	4.03821	0.997931
DO50857	C	1.41883	2.59808	1.90824	3.8123	2.06407	3.67774	0	0	3.05431	2.67465	4.34562	3.12807	3.01633	4.76153	1.16638	2.14508	4.85048	2.92816	3.39331	5.36327	7.50095	2.61349	2.57979	4.17837	2.21522
DO50859	C	2.78317	3.9756	2.10807	4.83907	1.8986	2.32087	0.0633132	0.100699	3.83301	2.88405	4.25248	3.51757	3.10104	4.78149	0.158338	2.58262	5.28505	2.94032	4.38645	6.54605	7.38057	3.14645	2.28996	4.06466	2.23237
