# Supplementary material for: m7G regulator-mediated methylation modification patterns define immune cell infiltration and patient survival
Source: Front Immunol. 2022 Oct 28;13:1022720. doi: 10.3389/fimmu.2022.1022720 (PMC9650241; doi:10.3389/fimmu.2022.1022720)
Supplement: Supplementary file 6 [file Table_5.xls]

## Sheet: uniCox
Table S5. Prognostic analysis of 26 m7G-related DEGs using a univariate Cox analysis.
id	HR	HR.95L	HR.95H	pvalue
INCENP	1.39665	1.1627	1.67768	0.000354829
ECT2	1.35225	1.17427	1.55719	2.77526e-05
ANLN	1.41554	1.2355	1.62181	5.53106e-07
AC099850.3	1.33278	1.16907	1.51941	1.73934e-05
SMC4	1.28296	1.10936	1.48371	0.000781738
BCL9L	1.19765	1.02334	1.40165	0.0246094
TUBA1B	1.27025	1.08958	1.48088	0.00224336
ADAM9	1.33586	1.16075	1.53739	5.3631e-05
PRC1	1.27043	1.1054	1.4601	0.000747766
TOP2A	1.23439	1.10473	1.37926	0.000199897
FOXM1	1.28055	1.12956	1.45172	0.000111899
LMNB1	1.31622	1.14319	1.51545	0.00013297
HIF1A	1.22551	1.06157	1.41477	0.00551203
NUSAP1	1.19026	1.04167	1.36005	0.0104646
MCM2	1.33083	1.16313	1.52272	3.19892e-05
DSG2	1.1883	1.06706	1.32331	0.00167788
DDR1	1.05873	0.951773	1.17771	0.293578
COL3A1	1.05667	0.966958	1.1547	0.223348
COL1A1	1.07005	0.981425	1.16667	0.124811
PRR15L	0.971008	0.888767	1.06086	0.514677
SAA1	0.978502	0.929822	1.02973	0.403872
OR2I1P	1.00921	0.931307	1.09362	0.823081
LYZ	1.01262	0.943917	1.08633	0.726439
PEG10	1.03555	0.979469	1.09485	0.218789
SAA2-SAA4	0.989217	0.930546	1.05159	0.728175
SAA2	0.987162	0.934258	1.04306	0.645678
