# Supplementary material for: m7G regulator-mediated methylation modification patterns define immune cell infiltration and patient survival
Source: Front Immunol. 2022 Oct 28;13:1022720. doi: 10.3389/fimmu.2022.1022720 (PMC9650241; doi:10.3389/fimmu.2022.1022720)
Supplement: Supplementary file 7 [file Table_6.xls]

## Sheet: m7G.score
Table S6. Clinical annotation and m7G score of the individual patient in GSE14520 cohort.
id	m7G score	Gender	Age	ALT(>/<=50U/L)	Main Tumor Size (>/<=5 cm)	Cirrhosis	TNM staging	CLIP staging
GSM362958	-0.119049	M	53	low	large	N	I	0
GSM362959	1.83183	M	50	high	large	N	II	0
GSM362960	2.24424	M	57	low	large	N	II	0
GSM362964	2.29977	M	70	low	small	N	I	0
GSM362965	-0.120058	F	30	low	small	N	I	0
GSM362966	0.70798	M	39	low	small	N	I	0
GSM362970	-3.00776	M	43	high	small	N	I	0
GSM362971	4.97982	M	44	high	small	N	I	0
GSM362972	4.22637	M	45	low	small	N	I	0
GSM362976	5.90542	M	49	low	small	N	I	0
GSM362977	-0.41809	M	42	low	small	N	II	0
GSM362978	-0.0865992	M	49	low	small	N	II	0
GSM362982	0.467509	M	45	low	unknow	Y	I	0
GSM362983	-1.31049	M	63	low	large	Y	I	0
GSM362984	4.4709	M	40	high	large	Y	I	0
GSM362986	-0.965407	M	41	low	large	Y	I	0
GSM362987	3.70428	M	50	low	large	Y	I	0
GSM362988	-0.102015	M	54	low	large	Y	I	0
GSM362992	-0.712163	M	61	low	large	Y	I	0
GSM362993	-1.68963	M	67	high	large	Y	I	0
GSM362994	0.547466	M	73	low	large	Y	I	0
GSM363008	0.974357	F	47	low	large	Y	II	0
GSM363009	-4.04242	M	40	high	large	Y	II	0
GSM363010	2.9539	M	48	high	large	Y	II	0
GSM363011	0.0758183	M	49	low	large	Y	II	0
GSM363012	4.1597	M	49	high	large	Y	II	0
GSM363013	-3.04725	M	51	low	large	Y	II	0
GSM363014	2.45431	M	56	low	large	Y	II	0
GSM363015	2.71943	M	71	low	large	Y	II	0
GSM363016	5.1126	M	72	low	large	Y	II	0
GSM363017	-3.00489	M	77	low	large	Y	II	0
GSM363029	1.59175	M	51	high	large	Y	IIIB	0
GSM363030	-1.88553	M	52	low	large	Y	IIIC	0
GSM363031	-3.88765	M	54	high	large	Y	IIIC	0
GSM363032	0.067358	M	67	low	small	Y	I	0
GSM363033	-3.1834	M	71	low	small	Y	I	0
GSM363034	1.17466	F	57	low	small	Y	I	0
GSM363035	3.53163	F	58	high	small	Y	I	0
GSM363036	-3.36699	F	63	high	small	Y	I	0
GSM363037	-2.96658	F	65	low	small	Y	I	0
GSM363038	-3.31306	F	69	high	small	Y	I	0
GSM363039	1.32363	M	33	low	small	Y	I	0
GSM363048	-2.70836	M	39	high	small	Y	I	0
GSM363049	-3.12995	M	41	high	small	Y	I	0
GSM363050	0.311635	M	41	high	small	Y	I	0
GSM363051	0.564855	M	42	high	small	Y	I	0
GSM363052	-4.18946	M	45	low	small	Y	I	0
GSM363053	-2.9091	M	45	low	small	Y	I	0
GSM363054	6.97862	M	47	low	small	Y	I	0
GSM363055	5.97915	M	48	low	small	Y	I	0
GSM363056	-1.52148	M	49	low	small	Y	I	0
GSM363057	3.38663	M	49	high	small	Y	I	0
GSM363069	-2.2742	M	50	low	small	Y	I	0
GSM363070	-3.45007	M	50	high	small	Y	I	0
GSM363071	1.62802	M	50	high	small	Y	I	0
GSM363072	-3.52749	M	50	high	small	Y	I	0
GSM363073	0.565773	M	52	high	small	Y	I	0
GSM363074	2.94579	M	53	high	small	Y	I	0
GSM363075	0.825877	M	54	low	small	Y	I	0
GSM363076	1.22768	M	54	high	small	Y	I	0
GSM363077	-2.17204	M	54	high	small	Y	I	0
GSM363078	1.16092	M	55	low	small	Y	I	0
GSM363079	0.868027	M	56	low	small	Y	I	0
GSM363080	-2.78073	M	56	high	small	Y	I	0
GSM363081	-2.54448	M	58	high	small	Y	I	0
GSM363082	0.892823	M	59	low	small	Y	I	0
GSM363083	-1.14969	M	59	low	small	Y	I	0
GSM363084	4.58172	M	59	high	small	Y	I	0
GSM363085	1.49694	M	61	low	small	Y	I	0
GSM363086	-1.40835	M	62	high	small	Y	I	0
GSM363087	2.24292	M	63	low	small	Y	I	0
GSM363098	1.1429	M	72	low	small	Y	I	0
GSM363099	0.172741	M	74	low	small	Y	I	0
GSM363100	-0.806132	F	48	low	small	Y	II	0
GSM363101	0.037831	F	52	low	small	Y	II	0
GSM363102	3.50428	F	53	high	small	Y	II	0
GSM363104	3.85009	M	34	low	small	Y	II	0
GSM363105	-1.85424	M	35	high	small	Y	II	0
GSM363106	-1.14812	M	36	high	small	Y	II	0
GSM363107	0.665752	M	41	low	small	Y	II	0
GSM363108	3.59621	M	41	high	small	Y	II	0
GSM363109	0.438534	M	41	high	small	Y	II	0
GSM363115	-0.380475	M	43	high	small	Y	II	0
GSM363121	1.38398	M	45	low	small	Y	II	0
GSM363122	0.50767	M	49	low	small	Y	II	0
GSM363123	-3.36857	M	50	low	small	Y	II	0
GSM363124	3.47901	M	53	low	small	Y	II	0
GSM363125	-0.0298257	M	53	low	small	Y	II	0
GSM363126	0.485659	M	55	low	small	Y	II	0
GSM363127	-2.04507	M	55	low	small	Y	II	0
GSM363128	1.87063	M	56	low	small	Y	II	0
GSM363129	-3.90268	M	58	low	small	Y	II	0
GSM363130	1.94207	M	58	low	small	Y	II	0
GSM363142	1.12565	M	60	high	small	Y	II	0
GSM363143	-1.29824	M	64	low	small	Y	II	0
GSM363144	1.40113	M	67	high	small	Y	II	0
GSM363145	-2.2457	M	47	low	small	Y	IIIB	0
GSM363146	-0.978075	M	39	low	large	N	I	1
GSM363147	-2.8887	F	27	low	small	N	I	1
GSM363148	-0.520296	F	30	low	small	N	I	1
GSM363149	-4.57439	M	52	low	small	N	I	1
GSM363150	-5.00819	M	58	low	small	N	IIIC	1
GSM363151	-5.04283	F	41	high	large	Y	I	1
GSM363152	0.201484	M	47	high	large	Y	I	1
GSM363164	1.33251	F	54	high	large	Y	I	1
GSM363166	-6.99343	F	55	low	large	Y	I	1
GSM363168	1.99075	M	43	low	large	Y	I	1
GSM363169	-0.254934	M	53	low	large	Y	I	1
GSM363170	-1.87576	M	54	low	large	Y	I	1
GSM363172	-0.425303	M	55	high	large	Y	I	1
GSM363174	1.39965	M	66	low	large	Y	I	1
GSM363176	5.64084	M	69	high	large	Y	I	1
GSM363178	1.49994	M	32	low	large	Y	II	1
GSM363180	1.61898	M	43	low	large	Y	II	1
GSM363182	-1.07106	M	48	low	large	Y	II	1
GSM363184	-1.56648	M	50	high	large	Y	II	1
GSM363186	5.78883	M	68	low	large	Y	II	1
GSM363188	0.397942	F	58	low	large	Y	IIIB	1
GSM363190	-2.57884	M	52	low	large	Y	IIIB	1
GSM363192	-0.890935	M	59	low	large	Y	IIIB	1
GSM363194	-5.14787	M	65	low	large	Y	IIIB	1
GSM363196	4.53169	M	43	high	large	Y	III	1
GSM363198	0.849897	M	34	high	large	Y	IIIA	1
GSM363200	2.78404	M	34	high	large	Y	IIIA	1
GSM363202	1.69859	M	44	low	large	Y	IIIA	1
GSM363204	-2.37883	M	51	low	large	Y	IIIA	1
GSM363205	-0.0778218	F	54	low	large	Y	IIIB	1
GSM363207	1.95344	F	35	low	small	Y	I	1
GSM363209	1.23447	F	45	low	small	Y	I	1
GSM363211	0.390168	F	52	low	small	Y	I	1
GSM363213	2.23369	F	53	low	small	Y	I	1
GSM363215	-0.694134	F	71	low	small	Y	I	1
GSM363217	4.40966	M	32	high	small	Y	I	1
GSM363218	-3.69417	M	40	low	small	Y	I	1
GSM363220	1.60162	M	40	low	small	Y	I	1
GSM363222	-2.21653	M	45	high	small	Y	I	1
GSM363224	-1.38463	M	46	low	small	Y	I	1
GSM363226	5.07154	M	48	low	small	Y	I	1
GSM363230	-3.08769	M	50	low	small	Y	I	1
GSM363232	0.539111	M	50	low	small	Y	I	1
GSM363235	-2.44423	M	56	low	small	Y	I	1
GSM363237	-3.97435	M	56	low	small	Y	I	1
GSM363239	-1.72425	M	58	high	small	Y	I	1
GSM363241	0.126761	M	63	low	small	Y	I	1
GSM363243	3.86992	M	70	low	small	Y	I	1
GSM363245	-5.01337	F	49	high	small	Y	II	1
GSM363247	2.28772	F	60	low	small	Y	II	1
GSM363249	-3.96735	M	21	high	small	Y	II	1
GSM363251	0.242096	M	26	low	small	Y	II	1
GSM363263	-4.00107	M	41	low	small	Y	II	1
GSM363264	4.36435	M	43	high	small	Y	II	1
GSM363265	-0.0656165	M	49	low	small	Y	II	1
GSM363266	-2.41843	M	51	high	small	Y	II	1
GSM363267	0.289312	M	55	low	small	Y	II	1
GSM363268	-2.81572	M	58	high	small	Y	II	1
GSM363269	-1.4311	M	60	low	small	Y	II	1
GSM363270	-4.09883	M	61	high	small	Y	I	1
GSM363271	-3.26422	M	69	low	small	Y	I	1
GSM363272	4.54709	F	50	low	small	Y	II	1
GSM363273	4.79724	F	70	low	small	Y	II	1
GSM363274	0.0841699	M	36	high	small	Y	II	1
GSM363275	5.06907	M	41	low	small	Y	II	1
GSM363288	3.48727	M	41	high	small	Y	II	1
GSM363289	2.18332	M	44	high	small	Y	II	1
GSM363290	1.82504	M	54	low	small	Y	II	1
GSM363291	-2.13138	M	54	high	small	Y	II	1
GSM363292	-0.638977	M	58	high	small	Y	II	1
GSM363293	4.03869	M	63	high	small	Y	II	1
GSM363294	-1.0549	M	65	high	small	Y	II	1
GSM363295	4.10041	F	67	high	small	Y	IIIB	1
GSM363296	-0.694575	M	35	high	small	Y	IIIB	1
GSM363297	-2.48387	F	48	low	small	N	II	2
GSM363298	-0.201041	M	65	low	large	Y	II	2
GSM363309	-4.24704	M	41	low	large	Y	III	2
GSM363310	-4.88737	M	50	low	large	Y	III	2
GSM363311	-3.41084	M	34	high	large	Y	IIIA	2
GSM363312	2.421	M	39	high	large	Y	IIIA	2
GSM363313	2.33968	M	43	low	large	Y	IIIA	2
GSM363314	-4.54692	M	45	high	large	Y	IIIA	2
GSM363315	2.78066	M	49	high	large	Y	IIIA	2
GSM363316	-6.22917	M	50	low	large	Y	IIIA	2
GSM363317	0.367707	M	52	low	large	Y	IIIA	2
GSM363326	-0.900651	M	53	low	large	Y	IIIA	2
GSM363327	2.06232	M	53	high	large	Y	IIIA	2
GSM363328	1.72678	M	53	high	large	Y	IIIA	2
GSM363329	0.959648	M	59	high	large	Y	IIIA	2
GSM363330	-2.02129	M	61	low	large	Y	IIIA	2
GSM363331	-1.70237	M	46	high	large	Y	IIIA	2
GSM363332	-6.35972	M	50	high	large	Y	IIIA	2
GSM363333	2.27126	M	50	low	large	Y	IIIB	2
GSM363335	5.48654	M	37	high	small	Y	I	2
GSM363336	1.99336	M	52	high	small	Y	I	2
GSM363337	1.10719	F	52	low	small	Y	II	2
GSM363339	-0.711996	F	59	high	small	Y	II	2
GSM363341	-0.523409	M	25	low	small	Y	II	2
GSM363343	0.25713	M	28	high	small	Y	II	2
GSM363344	0.297232	M	32	high	small	Y	II	2
GSM363346	-1.05477	M	44	low	small	Y	II	2
GSM363348	-2.18158	M	44	high	small	Y	II	2
GSM363350	-4.61742	M	48	high	small	Y	II	2
GSM363352	2.35289	M	53	high	small	Y	II	2
GSM363354	-6.03683	M	57	low	small	Y	II	2
GSM363355	0.235623	M	64	high	small	Y	II	2
GSM363357	-2.21281	M	58	high	small	Y	IIIA	2
GSM363358	2.89849	M	61	low	small	Y	IIIA	2
GSM363360	-3.03176	M	47	high	small	Y	IIIA	2
GSM363362	0.25035	M	63	low	large	Y	I	3
GSM363364	3.03276	M	34	low	large	Y	IIIA	3
GSM363366	3.27333	M	47	high	large	Y	IIIA	3
GSM363368	1.43749	M	61	high	large	Y	IIIA	3
GSM363371	0.0510166	M	35	low	large	Y	IIIB	3
GSM363376	-0.686061	M	35	high	large	Y	IIIB	3
GSM363378	1.59955	M	48	low	large	Y	IIIB	3
GSM363384	-5.57917	M	46	low	small	Y	IIIA	3
GSM363386	-3.62979	M	39	high	small	Y	IIIC	3
GSM363388	-0.239243	M	39	high	large	Y	IIIA	4
GSM363391	1.91014	M	46	low	large	Y	IIIA	4
GSM363393	5.59456	M	56	low	large	Y	IIIB	4
GSM363400	-5.42972	M	49	low	large	Y	IIIB	5
GSM363404	1.96365	M	50	high	large	Y	unknow	unknow
GSM712542	-1.85035	M	66	high	small	Y	unknow	unknow
