# Supplementary material for: m7G regulator-mediated methylation modification patterns define immune cell infiltration and patient survival
Source: Front Immunol. 2022 Oct 28;13:1022720. doi: 10.3389/fimmu.2022.1022720 (PMC9650241; doi:10.3389/fimmu.2022.1022720)
Supplement: Supplementary file 8 [file Table_7.xls]

## Sheet: 药物名称
Table S7. List of discovered 126 kinds of small-molecule drugs that could be used as potential drugs for the treatment of HCC.
A.443654
A.770041
ABT.263
ABT.888
AG.014699
AKT.inhibitor.VIII
AMG.706
AP.24534
AS601245
ATRA
AUY922
Axitinib
AZ628
AZD.0530
AZD.2281
AZD6244
AZD6482
AZD7762
AZD8055
BAY.61.3606
Bexarotene
BI.2536
BI.D1870
BIBW2992
Bicalutamide
BIRB.0796
Bleomycin
BMS.509744
BMS.536924
BMS.708163
Bortezomib
Bosutinib
Bryostatin.1
BX.795
Camptothecin
CCT007093
CCT018159
CEP.701
CGP.082996
CGP.60474
CHIR.99021
CI.1040
Cisplatin
CMK
Cyclopamine
Cytarabine
Dasatinib
DMOG
Docetaxel
Doxorubicin
EHT.1864
Embelin
Epothilone.B
Erlotinib
Etoposide
FH535
FTI.277
GDC.0449
Gefitinib
Gemcitabine
GNF.2
GSK.650394
GSK269962A
GW.441756
GW843682X
IPA.3
JNJ.26854165
JNK.9L
JNK.Inhibitor.VIII
JW.7.52.1
KIN001.135
KU.55933
Lapatinib
LFM.A13
Metformin
Methotrexate
MG.132
Midostaurin
Mitomycin.C
MK.2206
MS.275
Nilotinib
NU.7441
Nutlin.3a
NVP.BEZ235
NVP.TAE684
Obatoclax.Mesylate
OSI.906
PAC.1
Paclitaxel
Parthenolide
Pazopanib
PD.0325901
PD.0332991
PD.173074
PF.4708671
PF.562271
Pyrimethamine
QS11
Rapamycin
RDEA119
RO.3306
Roscovitine
S.Trityl.L.cysteine
Salubrinal
SB.216763
SB590885
Shikonin
SL.0101.1
Sorafenib
Sunitinib
Temsirolimus
Tipifarnib
TW.37
Vinblastine
Vinorelbine
Vorinostat
VX.680
WH.4.023
WO2009093972
WZ.1.84
X17.AAG
X681640
XMD8.85
Z.LLNle.CHO
ZM.447439
