# Supplementary material for: m7G regulator-mediated methylation modification patterns define immune cell infiltration and patient survival
Source: Front Immunol. 2022 Oct 28;13:1022720. doi: 10.3389/fimmu.2022.1022720 (PMC9650241; doi:10.3389/fimmu.2022.1022720)
Supplement: Supplementary file 9 [file Table_8.xls]

## Sheet: drugCor
Table S8. The relationship between 24 m7G regulators expressions and drug sensitivity using the CellMiner database
Gene	Drug	cor	pvalue
CYFIP1	Bendamustine	-0.607557	2.63941e-07
CYFIP1	Etoposide	-0.555812	4.02426e-06
CYFIP1	Teniposide	-0.541961	7.73954e-06
CYFIP1	Valrubicin	-0.521816	1.90544e-05
DCP2	Nelarabine	0.517004	2.34327e-05
CYFIP1	Epirubicin	-0.511942	2.90302e-05
CYFIP1	Carmustine	-0.501584	4.45347e-05
NUDT16	Nelarabine	-0.490894	6.82829e-05
CYFIP1	Pipobroman	-0.475902	0.000121469
CYFIP1	Melphalan	-0.473627	0.00013226
EIF3D	Hydroxyurea	0.47104	0.000145592
CYFIP1	MITOXANTRONE	-0.464647	0.000183995
CYFIP1	Mitoxantrone	-0.454797	0.000261577
WDR4	Cladribine	0.453217	0.000276494
CYFIP1	Uracil mustard	-0.450047	0.000308776
WDR4	6-THIOGUANINE	0.448025	0.000331131
CYFIP1	Thiotepa	-0.443449	0.000387254
CYFIP1	Hydroxyurea	-0.442886	0.000394715
CYFIP1	DAUNORUBICIN	-0.441827	0.000409132
WDR4	Thiotepa	0.437454	0.000473847
CYFIP1	Chlorambucil	-0.437216	0.000477621
WDR4	Hydroxyurea	0.435662	0.000502952
IFIT5	Panobinostat	-0.435622	0.000503619
WDR4	Chlorambucil	0.43251	0.000558125
CYFIP1	Asparaginase	-0.427165	0.000664316
CYFIP1	Triethylenemelamine	-0.426078	0.000688024
WDR4	Triethylenemelamine	0.424626	0.000720898
CYFIP1	Daunorubicin	-0.420691	0.000817264
WDR4	Asparaginase	0.419124	0.000858771
WDR4	Uracil mustard	0.418692	0.000870548
DCPS	Dasatinib	-0.416282	0.000938921
WDR4	Vorinostat	0.413668	0.00101854
CYFIP1	BMN-673	-0.411524	0.00108834
NUDT4	Everolimus	-0.409751	0.00114927
CYFIP1	Sulfatinib	-0.406521	0.00126824
CYFIP1	Oxaliplatin	-0.402207	0.00144431
NCBP2	JNJ-42756493	-0.401736	0.00146483
METTL1	Hydroxyurea	0.401026	0.00149623
WDR4	Cytarabine	0.400805	0.00150612
WDR4	Acrichine	0.399199	0.00157979
DCP2	Fulvestrant	0.39869	0.00160382
CYFIP1	Doxorubicin	-0.398487	0.0016135
NUDT4	Selumetinib	0.397696	0.00165166
WDR4	Fludarabine	0.396106	0.00173087
METTL1	Cladribine	0.395139	0.00178068
WDR4	6-Thioguanine	0.395128	0.00178123
WDR4	Cyclophosphamide	0.394386	0.00182033
NUDT16	Palbociclib	-0.39269	0.00191263
DCPS	Vorinostat	0.39206	0.00194794
LSM1	Nelarabine	0.391269	0.00199311
DCP2	Raloxifene	0.388338	0.00216884
DCPS	JNJ-42756493	-0.382918	0.00253041
EIF4A1	Cladribine	0.380169	0.00273361
WDR4	Cisplatin	0.378444	0.00286843
WDR4	Raltitrexed	0.377105	0.00297711
NUDT4	Cobimetinib (isomer 1)	0.376059	0.00306454
CYFIP1	Raltitrexed	-0.375802	0.00308636
CYFIP1	Lomustine	-0.374854	0.00316803
WDR4	Gemcitabine	0.373812	0.00326
CYFIP1	Ifosfamide	-0.373756	0.00326501
CYFIP1	Idarubicin	-0.373281	0.00330788
NUDT3	brigatinib	-0.372379	0.00339048
CYFIP1	Paclitaxel	-0.37187	0.00343785
NUDT3	PF-06463922	-0.371734	0.00345066
DCP2	Arsenic trioxide	0.371596	0.0034636
LARP1	Cladribine	0.371314	0.00349039
EIF3D	Vorinostat	0.370671	0.00355193
NUDT16	LEE-011	-0.369475	0.00366896
CYFIP1	Irinotecan	-0.368341	0.00378314
WDR4	Pipobroman	0.367537	0.00386592
NCBP1	Nelarabine	0.367046	0.00391732
NSUN2	PF-06463922	-0.366426	0.00398306
WDR4	Irinotecan	0.364816	0.00415826
METTL1	Chlorambucil	0.363144	0.00434749
DCPS	Pipobroman	0.362614	0.00440896
CYFIP1	Cyclophosphamide	-0.362021	0.00447875
CYFIP1	Eribulin mesilate	-0.360389	0.00467572
NCBP2	Vorinostat	0.360056	0.00471684
EIF4E	Nelarabine	0.35901	0.00484821
GEMIN5	Allopurinol	0.358427	0.00492267
EIF4E2	Denileukin Diftitox Ontak	-0.357475	0.00504655
CYFIP1	Carboplatin	-0.357378	0.00505938
NUDT4	LEE-011	0.357266	0.00507412
EIF3D	Cladribine	0.356545	0.00517023
NUDT4	ARRY-162	0.355319	0.00533743
CYFIP1	Imatinib	-0.353967	0.00552716
NSUN2	NMS-E628	-0.352601	0.00572501
LARP1	Denileukin Diftitox Ontak	-0.352328	0.00576527
NUDT16	Bosutinib	-0.351294	0.00591996
EIF4A1	Cytarabine	0.351023	0.00596104
METTL1	Vorinostat	0.350684	0.00601297
METTL1	Gemcitabine	0.348595	0.0063411
METTL1	Uracil mustard	0.348274	0.00639293
EIF4A1	Gemcitabine	0.347281	0.00655558
WDR4	Clofarabine	0.346892	0.00662028
WDR4	Melphalan	0.346039	0.006764
DCPS	Hydroxyurea	0.344945	0.00695244
EIF3D	Parthenolide	0.344746	0.00698729
EIF4E	Everolimus	-0.344659	0.00700251
METTL1	Parthenolide	0.344423	0.00704392
EIF4A1	brigatinib	-0.344087	0.00710342
EIF4E2	Nelarabine	0.34336	0.00723353
CYFIP1	Nelfinavir	-0.342664	0.00736003
NUDT16	Dexrazoxane	-0.342623	0.00736757
CYFIP1	Estramustine	-0.342218	0.00744212
METTL1	Triethylenemelamine	0.342032	0.00747661
CYFIP1	Irofulven	0.341992	0.00748407
EIF4A1	Clofarabine	0.34045	0.00777562
WDR4	Nelarabine	0.340317	0.00780114
EIF4E3	Nelfinavir	0.339046	0.0080495
LSM1	Hydroxyurea	0.338499	0.00815856
WDR4	Ifosfamide	0.338459	0.00816648
DCPS	Nelarabine	0.337741	0.00831164
EIF3D	Nelarabine	0.33712	0.00843898
CYFIP1	Vinorelbine	-0.334439	0.00900853
CYFIP1	Docetaxel	-0.334253	0.00904916
NUDT4	Palbociclib	0.334082	0.00908679
WDR4	DACARBAZINE	0.334044	0.00909515
WDR4	Acalabrutinib	-0.333269	0.00926723
DCP2	tfdu	0.332364	0.00947193
NSUN2	Alectinib	-0.331108	0.00976223
EIF4A1	Nelarabine	0.330534	0.00989755
IFIT5	6-MERCAPTOPURINE	-0.330487	0.00990861
CYFIP1	Arsenic trioxide	-0.330372	0.00993606
METTL1	tfdu	0.330295	0.00995446
NUDT16	Asparaginase	-0.328833	0.0103081
NCBP1	LEE-011	0.328637	0.0103564
METTL1	Vinorelbine	-0.328597	0.0103662
IFIT5	Tamoxifen	-0.327926	0.0105328
AGO2	Teniposide	-0.327926	0.0105329
AGO2	Irofulven	0.327118	0.0107368
CYFIP1	Nitrogen mustard	-0.32711	0.0107388
CYFIP1	Vinblastine	-0.326093	0.0110003
NUDT4	Vorinostat	0.324528	0.0114133
DCPS	Lenvatinib	-0.32416	0.0115126
AGO2	Epirubicin	-0.324063	0.0115387
METTL1	Fludarabine	0.32158	0.0122283
CYFIP1	Crizotinib	-0.320954	0.0124076
AGO2	Valrubicin	-0.320051	0.0126704
AGO2	Doxorubicin	-0.319369	0.0128717
METTL1	Melphalan	0.31932	0.0128865
EIF3D	Cyclophosphamide	0.318852	0.0130264
WDR4	Pemetrexed	0.318012	0.0132812
METTL1	Thiotepa	0.317406	0.0134675
METTL1	Cytarabine	0.316978	0.0136006
CYFIP1	Trametinib	0.316658	0.0137004
METTL1	Paclitaxel	-0.315688	0.0140082
EIF4A1	tfdu	0.315535	0.014057
EIF4E3	Acalabrutinib	0.315076	0.014205
EIF4G3	Palbociclib	-0.314707	0.014325
EIF4A1	Alectinib	-0.314324	0.0144504
WDR4	DIGOXIN	0.313181	0.0148303
AGO2	Celecoxib	-0.313109	0.0148546
NSUN2	Nelarabine	0.313041	0.0148774
GEMIN5	6-Thioguanine	0.312751	0.0149755
AGO2	Denileukin Diftitox Ontak	-0.3125	0.0150609
AGO2	Palbociclib	-0.312117	0.0151918
CYFIP1	Actinomycin D	-0.311312	0.0154701
DCPS	Cladribine	0.310673	0.0156942
CYFIP1	Carfilzomib	-0.310212	0.0158575
NCBP2	Everolimus	-0.309823	0.0159965
NUDT16	Lapatinib	-0.309492	0.0161154
NUDT4	Trametinib	0.30904	0.0162795
NUDT10	Cisplatin	0.306862	0.0170888
CYFIP1	Ixabepilone	-0.30601	0.017415
WDR4	tfdu	0.305777	0.0175049
DCPS	Tamoxifen	0.305659	0.0175508
NSUN2	Denileukin Diftitox Ontak	-0.305049	0.0177889
CYFIP1	Dromostanolone Propionate	-0.304991	0.0178117
CYFIP1	Cytarabine	-0.304968	0.0178207
DCPS	Uracil mustard	0.304598	0.0179669
NUDT4	Ifosfamide	0.304473	0.0180162
CYFIP1	Pipamperone	-0.304417	0.0180384
EIF3D	Chlorambucil	0.303825	0.0182749
AGO2	Etoposide	-0.303674	0.0183356
CYFIP1	Denileukin Diftitox Ontak	-0.303351	0.0184662
DCPS	Chlorambucil	0.303286	0.0184928
LSM1	Ifosfamide	0.301483	0.019237
WDR4	Imatinib	0.301339	0.0192974
NUDT10	Mitomycin	0.301302	0.019313
WDR4	Carboplatin	0.300886	0.0194889
WDR4	Carmustine	0.30053	0.0196408
NUDT10	Carboplatin	0.300506	0.0196508
CYFIP1	LDK-378	-0.300133	0.0198107
NUDT16	Gefitinib	-0.298484	0.0205315
NSUN2	Clofarabine	0.298105	0.0207003
DCPS	Triethylenemelamine	0.2973	0.0210625
EIF4A1	METHOTREXATE	0.297147	0.021132
WDR4	METHOTREXATE	0.296445	0.0214535
EIF3D	ABT-199	0.29619	0.0215712
LSM1	Asparaginase	0.295679	0.0218086
LARP1	Fludarabine	0.295241	0.0220138
METTL1	DIGOXIN	0.295091	0.0220846
EIF3D	tepotinib	0.294435	0.0223958
EIF4E3	Ibrutinib	0.294318	0.0224517
NUDT10	Palbociclib	-0.293688	0.022755
CYFIP1	Cisplatin	-0.293629	0.0227838
DCP2	ARSENIC TRIOXIDE	0.293425	0.0228828
WDR4	Topotecan	0.293005	0.0230877
NCBP2	Dasatinib	-0.292939	0.0231201
CYFIP1	Afatinib	0.292937	0.023121
NUDT16	Neratinib	-0.292474	0.0233493
WDR4	Mithramycin	-0.291809	0.0236804
DCP2	Cyclophosphamide	0.290169	0.0245135
EIF3D	Fludarabine	0.28996	0.0246212
CYFIP1	Depsipeptide	-0.289831	0.0246881
GEMIN5	Cladribine	0.289781	0.0247143
CYFIP1	6-Mercaptopurine	-0.28903	0.0251066
EIF4E2	Alectinib	-0.288997	0.025124
CYFIP1	Dexrazoxane	-0.288983	0.0251313
DCP2	6-MERCAPTOPURINE	0.288857	0.0251978
NSUN2	Fludarabine	0.28852	0.025376
EIF3D	Uracil mustard	0.288372	0.0254546
DCPS	ETHINYL ESTRADIOL	0.288253	0.0255183
NUDT16	Homoharringtonine	-0.287918	0.0256971
AGO2	DAUNORUBICIN	-0.287589	0.0258742
NCBP1	Allopurinol	0.287554	0.0258929
DCPS	Crizotinib	0.286856	0.026272
EIF4E3	Trametinib	-0.28663	0.0263958
EIF4A1	Floxuridine	0.286419	0.0265118
METTL1	Nitrogen mustard	0.286233	0.0266145
CYFIP1	Pemetrexed	-0.286231	0.0266156
NSUN2	Allopurinol	0.286011	0.0267377
WDR4	Nilotinib	0.28496	0.0273255
DCP2	Lomustine	0.284194	0.0277612
DCP2	Oxaliplatin	0.283571	0.0281196
METTL1	6-THIOGUANINE	0.282984	0.0284612
EIF4E3	Neratinib	0.282495	0.0287481
EIF4A1	Fludarabine	0.282457	0.0287706
CYFIP1	Alectinib	-0.281816	0.0291509
NCBP1	6-Thioguanine	0.281751	0.0291898
DCPS	Lomustine	0.281588	0.0292868
WDR4	Lomustine	0.281249	0.0294904
EIF4E2	Hydroxyurea	0.281181	0.0295318
EIF3D	Carmustine	0.281054	0.0296081
CYFIP1	Homoharringtonine	-0.280892	0.0297064
CYFIP1	6-THIOGUANINE	-0.28068	0.0298346
METTL1	Nelarabine	0.280471	0.0299621
LARP1	Depsipeptide	-0.280371	0.0300233
WDR4	7-Ethyl-10-hydroxycamptothecin	0.280148	0.0301601
DCP2	Pemetrexed	0.28004	0.0302264
EIF3D	Cytarabine	0.279347	0.0306547
DCPS	Ixabepilone	0.279168	0.0307665
AGO2	Bortezomib	-0.279143	0.030782
CYFIP1	ARSENIC TRIOXIDE	-0.279126	0.0307923
AGO2	Oxaliplatin	-0.278755	0.0310246
CYFIP1	DACARBAZINE	-0.278304	0.0313095
EIF4E3	Selumetinib	-0.277775	0.0316456
NUDT16	Arsenic trioxide	-0.277545	0.0317928
WDR4	Allopurinol	0.277408	0.0318806
METTL1	7-Ethyl-10-hydroxycamptothecin	0.277395	0.0318894
EIF4A1	Pemetrexed	0.277247	0.0319843
DCP2	Erlotinib	-0.277147	0.0320489
DCP2	Ifosfamide	0.277126	0.0320626
GEMIN5	6-THIOGUANINE	0.277013	0.0321352
METTL1	Bleomycin	0.276604	0.032401
LSM1	Trametinib	-0.276522	0.0324545
LSM1	Cobimetinib (isomer 1)	-0.276353	0.0325648
NUDT3	Dexamethasone Decadron	0.276183	0.0326761
NCBP2	Nelarabine	0.276163	0.0326893
DCPS	Thiotepa	0.276112	0.0327227
AGO2	Mitoxantrone	-0.275985	0.0328061
NUDT11	Nelfinavir	0.275043	0.0334311
EIF3D	brigatinib	-0.274682	0.0336735
EIF4E2	Olaparib	-0.274624	0.0337124
NCBP2	Erlotinib	-0.274395	0.0338668
AGO2	Daunorubicin	-0.274359	0.0338913
NUDT3	Nilotinib	0.274087	0.0340758
LSM1	Uracil mustard	0.27406	0.0340938
EIF4A1	Celecoxib	-0.273217	0.0346714
NCBP2	Neratinib	-0.273012	0.0348123
CYFIP1	Isotretinoin	-0.27277	0.0349806
METTL1	Irinotecan	0.272501	0.0351672
LSM1	Chlorambucil	0.27229	0.0353149
EIF4E3	Cobimetinib (isomer 1)	-0.271809	0.0356529
METTL1	Allopurinol	0.271803	0.0356572
LARP1	Allopurinol	0.270915	0.0362885
DCP2	Daunorubicin	0.270859	0.0363284
EIF4E3	ARRY-162	-0.270712	0.036434
WDR4	Depsipeptide	-0.270093	0.0368805
CYFIP1	Cobimetinib (isomer 1)	0.269868	0.0370438
NSUN2	Dexamethasone Decadron	0.26971	0.0371593
NUDT16	Depsipeptide	-0.269629	0.0372185
DCPS	METHOTREXATE	0.269609	0.0372332
AGO2	Ifosfamide	-0.269405	0.0373828
CYFIP1	Topotecan	-0.269145	0.0375739
EIF4E3	Homoharringtonine	0.268895	0.0377584
DCPS	Carmustine	0.268605	0.0379732
METTL1	Pemetrexed	0.268252	0.0382364
NUDT10	Topotecan	0.2681	0.0383501
CYFIP1	VINORELBINE	-0.268066	0.0383758
CYFIP1	tfdu	-0.267563	0.0387547
METTL1	Cisplatin	0.26751	0.0387946
NCBP2	LEE-011	0.267457	0.0388349
NSUN2	Nelfinavir	-0.267016	0.0391695
AGO2	BMN-673	-0.266959	0.0392137
NCBP1	6-THIOGUANINE	0.266383	0.0396552
EIF4E2	Pemetrexed	0.266278	0.039736
DCPS	Erlotinib	-0.266182	0.0398106
NUDT3	Fludarabine	0.265861	0.0400593
LSM1	Fludarabine	0.265341	0.0404644
EIF4A1	JNJ-42756493	-0.264621	0.0410323
DCP2	Vorinostat	0.264398	0.0412091
LARP1	Paclitaxel	-0.264277	0.0413053
METTL1	Carboplatin	0.263632	0.0418218
DCPS	Fluphenazine	0.262744	0.0425416
DCPS	VINORELBINE	0.262413	0.0428129
NUDT11	ETHINYL ESTRADIOL	0.262328	0.0428824
EIF3D	Triethylenemelamine	0.262265	0.0429346
AGO2	Bisacodyl, active ingredient of Viraplex	0.261529	0.0435438
LSM1	Selumetinib	-0.261141	0.0438674
IFIT5	TYROTHRICIN	-0.26103	0.0439603
EIF3D	Everolimus	-0.261014	0.0439737
NUDT4	JNJ-42756493	-0.260815	0.0441413
LSM1	ARRY-162	-0.260638	0.04429
DCPS	TYROTHRICIN	0.260605	0.0443178
METTL1	Raltitrexed	0.260596	0.0443253
LSM1	PF-06463922	-0.260581	0.0443382
NCBP2	brigatinib	-0.260501	0.0444062
EIF4E	Olaparib	-0.259386	0.0453573
EIF3D	JNJ-42756493	-0.258942	0.0457404
NSUN2	Cladribine	0.258914	0.0457646
METTL1	Depsipeptide	-0.258891	0.0457846
DCP2	Cytarabine	0.258886	0.0457892
NUDT4	Dasatinib	-0.25834	0.0462644
EIF4G3	Denileukin Diftitox Ontak	-0.257781	0.0467562
NUDT16	Afatinib	-0.257768	0.0467669
NUDT4	Lenvatinib	-0.257416	0.0470791
LARP1	Clofarabine	0.256168	0.0481967
AGO2	Fluphenazine	-0.256048	0.0483053
NUDT4	Erlotinib	-0.255719	0.0486047
DCPS	Vemurafenib	0.25532	0.0489689
DCP2	Chlorambucil	0.254836	0.0494142
METTL1	6-Thioguanine	0.254583	0.0496478
DCPS	Dexamethasone Decadron	0.254519	0.0497076
NUDT16	Sulfatinib	-0.254359	0.049856
DCPS	Ibrutinib	-0.254321	0.0498911
